# Supplementary material for: N-Benzyl-2-hydroxy­benzamide
Source: Acta Crystallogr Sect E Struct Rep Online. 2008 Apr 23;64(Pt 5):o884. doi: 10.1107/S1600536808010453 (PMC2961206; doi:10.1107/S1600536808010453)
Supplement: Supplementary file 1 [file e-64-0o884-sup1.cif]

##############################################################################
###                                                                        ###
###        Electronic paper (Acta Crystallographica Section E)             ###
###                                                                        ###
##############################################################################
#                                                                            #
# This CIF contains the data in a paper accepted for publication in Acta     #
# Crystallographica Section E. It conforms to the requirements of Notes      #
# for Authors for Section E, and has been peer reviewed under the auspices   #
# of the IUCr Commission on Journals.                                        #
#                                                                            #
# Full details of the Crystallographic Information File format               #
# are given in the paper "The Crystallographic Information File (CIF):       #
# a New Standard Archive File for Crystallography" by S. R. Hall, F. H.      #
# Allen and I. D. Brown [Acta Cryst. (1991), A47, 655-685].                  #
#                                                                            #
# The current version of the core CIF dictionary is obtainable from          #
# ftp://ftp.iucr.org/pub/cif_core.dic. The current version number is 2.4.    #
#                                                                            #
# Software is freely available for graphical display of the structure(s) in  #
# this CIF.  For information consult the CIF home page http://www.iucr.org/  #
# cif/home.html                                                              #
#                                                                            #
# This file may be used for bona fide research purposes within the           #
# scientific community so long as proper attribution is given to the journal # 
# article from which it was obtained.                                        #
#                                                                            #
##############################################################################
                                             
data_I
_audit_creation_method     SHELXL-97
_chemical_name_systematic
;
N-Benzyl-2-hydroxybenzamide
;
_chemical_name_common     ?
_chemical_formula_moiety     'C14 H13 N O2'
_chemical_formula_sum     'C14 H13 N O2'
_chemical_formula_iupac     'C14 H13 N O2'
_chemical_formula_weight     227.25
_chemical_melting_point     ?
_symmetry_cell_setting     monoclinic
_symmetry_space_group_name_H-M     'P 21/n'
_symmetry_space_group_name_Hall     '-P 2yn'
loop_
    _symmetry_equiv_pos_site_id
    _symmetry_equiv_pos_as_xyz
    1 x,y,z
    2 1/2-x,1/2+y,1/2-z
    3 -x,-y,-z
    4 1/2+x,1/2-y,1/2+z
_cell_length_a     12.478(3)
_cell_length_b     8.3503(17)
_cell_length_c     12.664(3)
_cell_angle_alpha     90.00
_cell_angle_beta     118.02(3)
_cell_angle_gamma     90.00
_cell_volume     1164.9(6)
_cell_formula_units_Z     4
_cell_measurement_reflns_used     6913
_cell_measurement_theta_min     3.04
_cell_measurement_theta_max     27.47
_cell_measurement_temperature     290(2)
_exptl_crystal_description     block
_exptl_crystal_colour     colorless
_exptl_crystal_size_max     0.33
_exptl_crystal_size_mid     0.22
_exptl_crystal_size_min     0.20
_exptl_crystal_density_diffrn     1.296
_exptl_crystal_density_meas     ?
_exptl_crystal_density_method     'not measured'
_exptl_crystal_F_000     480
_exptl_absorpt_coefficient_mu     0.087
_exptl_absorpt_correction_type     multi-scan
_exptl_absorpt_process_details     '(ABSCOR; Higashi, 1995)'
_exptl_absorpt_correction_T_min     0.977
_exptl_absorpt_correction_T_max     0.983
_exptl_special_details
;
;
_diffrn_ambient_temperature     290(2)
_diffrn_radiation_type     MoK\a
_diffrn_radiation_wavelength     0.71073
_diffrn_radiation_source     'fine-focus sealed tube'
_diffrn_radiation_monochromator     graphite
_diffrn_measurement_device_type     'Rigaku R-AXIS RAPID'
_diffrn_measurement_method     \w
_diffrn_detector_area_resol_mean     10
_diffrn_reflns_number     11112
_diffrn_reflns_av_R_equivalents     0.0369
_diffrn_reflns_av_sigmaI/netI     0.0299
_diffrn_reflns_theta_min     3.04
_diffrn_reflns_theta_max     27.47
_diffrn_reflns_theta_full     27.47
_diffrn_measured_fraction_theta_max     0.993
_diffrn_measured_fraction_theta_full     0.993
_diffrn_reflns_limit_h_min     -15
_diffrn_reflns_limit_h_max     16
_diffrn_reflns_limit_k_min     -10
_diffrn_reflns_limit_k_max     10
_diffrn_reflns_limit_l_min     -16
_diffrn_reflns_limit_l_max     16
_diffrn_standards_number     0
_diffrn_standards_interval_count     ?
_diffrn_standards_interval_time     ?
_diffrn_standards_decay_%     0
_refine_special_details
;
Refinement of <i>F</i>^2^ against ALL reflections. The weighted <i>R</i>-factor
<i>wR</i> and goodness of fit <i>S</i> are based on <i>F</i>^2^, conventional
<i>R</i>-factors <i>R</i> are based on <i>F</i>, with <i>F</i> set to zero for
negative <i>F</i>^2^. The threshold expression of <i>F</i>^2^ >
\s(<i>F</i>^2^) is used only for calculating <i>R</i>-factors(gt) <i>etc</i>.
and is not relevant to the choice of reflections for refinement.
<i>R</i>-factors based on <i>F</i>^2^ are statistically about twice as large
as those based on <i>F</i>, and <i>R</i>- factors based on ALL data will be
even larger.
;
_reflns_number_total     2665
_reflns_number_gt     1648
_reflns_threshold_expression     I>2\s(I)
_refine_ls_structure_factor_coef     Fsqd
_refine_ls_matrix_type     full
_refine_ls_R_factor_all     0.0791
_refine_ls_R_factor_gt     0.0425
_refine_ls_wR_factor_gt     0.1020
_refine_ls_wR_factor_ref     0.1163
_refine_ls_goodness_of_fit_ref     1.032
_refine_ls_restrained_S_all     1.032
_refine_ls_number_reflns     2665
_refine_ls_number_parameters     207
_refine_ls_number_restraints     0
_refine_ls_hydrogen_treatment     refall
_refine_ls_weighting_scheme     calc
_refine_ls_weighting_details
         'calc w=1/[\s^2^(Fo^2^)+(0.0564P)^2^+0.0491P] where P=(Fo^2^+2Fc^2^)/3'
_atom_sites_solution_hydrogens     geom
_atom_sites_solution_primary     direct
_atom_sites_solution_secondary     difmap
_refine_ls_shift/su_max     ?
_refine_ls_shift/su_max_lt     0.001
_refine_ls_shift/su_mean     0.000
_refine_diff_density_max     0.169
_refine_diff_density_min     -0.143
_refine_ls_extinction_method     'SHELXL97 (Sheldrick, 2008)'
_refine_ls_extinction_coef     0.011(2)
_refine_ls_extinction_expression
                                  'Fc^*^=kFc[1+0.001xFc^2^\l^3^/sin(2\q)]^-1/4^'
loop_
    _atom_type_symbol
    _atom_type_description
    _atom_type_scat_dispersion_real
    _atom_type_scat_dispersion_imag
    _atom_type_scat_source
    'C' 'C' 0.0033 0.0016
                         'International Tables Vol C Tables 4.2.6.8 and 6.1.1.4'
    'H' 'H' 0.0000 0.0000
                         'International Tables Vol C Tables 4.2.6.8 and 6.1.1.4'
    'N' 'N' 0.0061 0.0033
                         'International Tables Vol C Tables 4.2.6.8 and 6.1.1.4'
    'O' 'O' 0.0106 0.0060
                         'International Tables Vol C Tables 4.2.6.8 and 6.1.1.4'
_computing_data_collection     'RAPID-AUTO (Rigaku, 1998)'
_computing_cell_refinement     'RAPID-AUTO (Rigaku, 1998)'
_computing_data_reduction     'CrystalStructure (Rigaku/MSC, 2002)'
_computing_structure_solution     'SHELXS97 (Sheldrick, 2008)'
_computing_structure_refinement     'SHELXL97 (Sheldrick, 2008)'
_computing_molecular_graphics     'SHELXTL (Sheldrick, 2008)'
_computing_publication_material     'SHELXL97 (Sheldrick, 2008)'
loop_
    _atom_site_type_symbol
    _atom_site_label
    _atom_site_fract_x
    _atom_site_fract_y
    _atom_site_fract_z
    _atom_site_U_iso_or_equiv
    _atom_site_thermal_displace_type
    _atom_site_calc_flag
    _atom_site_refinement_flags
    _atom_site_occupancy
    O O1 0.29704(10) 0.74227(17) -0.23736(9) 0.0731(4) Uani . . 1.000
    O O2 0.49480(9) 0.60089(14) -0.16419(9) 0.0600(4) Uani . . 1.000
    N N1 0.64585(9) 0.63326(15) 0.02206(11) 0.0449(4) Uani . . 1.000
    C C1 0.45255(11) 0.76116(16) -0.03318(11) 0.0396(4) Uani . . 1.000
    C C2 0.48553(14) 0.82179(19) 0.07995(14) 0.0493(5) Uani . . 1.000
    C C3 0.40715(15) 0.9140(2) 0.10230(16) 0.0592(6) Uani . . 1.000
    C C4 0.29300(15) 0.9477(2) 0.01061(17) 0.0604(6) Uani . . 1.000
    C C5 0.25762(14) 0.8909(2) -0.10172(16) 0.0576(6) Uani . . 1.000
    C C6 0.33637(12) 0.79771(18) -0.12499(13) 0.0478(5) Uani . . 1.000
    C C7 0.53270(11) 0.66022(17) -0.06264(12) 0.0412(4) Uani . . 1.000
    C C8 0.73259(14) 0.5375(2) 0.00128(16) 0.0508(5) Uani . . 1.000
    C C9 0.80422(12) 0.63678(17) -0.04347(14) 0.0460(5) Uani . . 1.000
    C C10 0.92320(15) 0.6768(3) 0.03099(19) 0.0722(7) Uani . . 1.000
    C C11 0.98716(18) 0.7699(3) -0.0108(2) 0.0875(9) Uani . . 1.000
    C C12 0.9333(2) 0.8228(3) -0.1254(2) 0.0785(9) Uani . . 1.000
    C C13 0.81540(19) 0.7850(3) -0.20000(19) 0.0721(8) Uani . . 1.000
    C C14 0.75139(16) 0.6917(2) -0.15893(16) 0.0596(6) Uani . . 1.000
    H HN1 0.6728(14) 0.6819(19) 0.0917(16) 0.059(5) Uiso . . 1.000
    H H2 0.5651(15) 0.7995(18) 0.1431(15) 0.060(5) Uiso . . 1.000
    H HO1 0.367(2) 0.681(3) -0.230(2) 0.106(7) Uiso . . 1.000
    H H3 0.4331(15) 0.952(2) 0.1817(17) 0.078(5) Uiso . . 1.000
    H H4 0.2386(15) 1.009(2) 0.0252(15) 0.071(5) Uiso . . 1.000
    H H5 0.1770(17) 0.913(2) -0.1697(16) 0.081(5) Uiso . . 1.000
    H H8A 0.6833(14) 0.455(2) -0.0610(14) 0.062(5) Uiso . . 1.000
    H H8B 0.7896(14) 0.4913(19) 0.0805(15) 0.062(5) Uiso . . 1.000
    H H10 0.9607(17) 0.633(2) 0.1088(19) 0.087(6) Uiso . . 1.000
    H H11 1.070(2) 0.793(3) 0.042(2) 0.107(7) Uiso . . 1.000
    H H12 0.9743(19) 0.887(3) -0.1597(18) 0.099(7) Uiso . . 1.000
    H H13 0.7716(18) 0.825(3) -0.283(2) 0.098(7) Uiso . . 1.000
    H H14 0.6696(16) 0.668(2) -0.2122(15) 0.070(5) Uiso . . 1.000
loop_
    _atom_site_aniso_label
    _atom_site_aniso_U_11
    _atom_site_aniso_U_22
    _atom_site_aniso_U_33
    _atom_site_aniso_U_12
    _atom_site_aniso_U_13
    _atom_site_aniso_U_23
    O1 0.0512(6) 0.1059(10) 0.0395(6) 0.0150(7) 0.0024(5) -0.0056(6)
    O2 0.0503(6) 0.0798(8) 0.0421(6) 0.0005(5) 0.0152(5) -0.0147(5)
    N1 0.0376(6) 0.0549(8) 0.0399(7) 0.0001(5) 0.0162(5) 0.0025(6)
    C1 0.0369(6) 0.0420(8) 0.0378(7) -0.0052(6) 0.0159(5) 0.0030(6)
    C2 0.0465(8) 0.0557(10) 0.0433(8) -0.0040(7) 0.0190(7) -0.0014(7)
    C3 0.0664(10) 0.0594(10) 0.0604(11) -0.0070(8) 0.0370(9) -0.0106(8)
    C4 0.0586(10) 0.0493(10) 0.0853(13) 0.0013(8) 0.0438(9) 0.0000(9)
    C5 0.0440(8) 0.0553(10) 0.0696(11) 0.0052(7) 0.0235(8) 0.0109(8)
    C6 0.0408(7) 0.0533(9) 0.0436(8) -0.0018(7) 0.0150(6) 0.0048(7)
    C7 0.0379(7) 0.0458(8) 0.0374(8) -0.0052(6) 0.0156(5) 0.0021(6)
    C8 0.0454(8) 0.0501(9) 0.0583(10) 0.0065(7) 0.0256(7) 0.0099(8)
    C9 0.0447(7) 0.0410(8) 0.0558(9) 0.0018(6) 0.0266(6) -0.0020(7)
    C10 0.0477(9) 0.0840(14) 0.0753(13) -0.0025(9) 0.0209(8) 0.0173(11)
    C11 0.0510(11) 0.0993(17) 0.1074(18) -0.0151(11) 0.0333(11) 0.0117(13)
    C12 0.0808(13) 0.0764(14) 0.1031(17) -0.0141(11) 0.0639(13) -0.0013(12)
    C13 0.0835(13) 0.0814(14) 0.0652(12) -0.0113(10) 0.0464(10) 0.0005(10)
    C14 0.0579(10) 0.0695(11) 0.0538(10) -0.0107(8) 0.0283(8) -0.0039(8)
_geom_special_details
;
 Bond distances, angles etc. have been calculated using the
 rounded fractional coordinates. All su's are estimated
 from the variances of the (full) variance-covariance matrix.
 The cell esds are taken into account in the estimation of
 distances, angles and torsion angles
;
loop_
    _geom_bond_atom_site_label_1
    _geom_bond_atom_site_label_2
    _geom_bond_site_symmetry_1
    _geom_bond_site_symmetry_2
    _geom_bond_distance
    _geom_bond_publ_flag
    O1 C6 . . 1.3506(18) n
    O2 C7 . . 1.2456(17) n
    O1 HO1 . . 0.98(3) no
    N1 C7 . . 1.3311(19) n
    N1 C8 . . 1.466(2) n
    N1 HN1 . . 0.882(18) no
    C1 C7 . . 1.483(2) no
    C1 C6 . . 1.401(2) no
    C1 C2 . . 1.387(2) no
    C2 C3 . . 1.375(3) no
    C3 C4 . . 1.379(3) no
    C4 C5 . . 1.361(3) no
    C5 C6 . . 1.389(3) no
    C8 C9 . . 1.511(3) no
    C9 C14 . . 1.370(2) no
    C9 C10 . . 1.375(3) no
    C10 C11 . . 1.385(3) no
    C11 C12 . . 1.355(3) no
    C12 C13 . . 1.360(4) no
    C13 C14 . . 1.381(3) no
    C2 H2 . . 0.956(19) no
    C3 H3 . . 0.954(19) no
    C4 H4 . . 0.94(2) no
    C5 H5 . . 0.99(2) no
    C8 H8A . . 1.010(16) no
    C8 H8B . . 0.995(17) no
    C10 H10 . . 0.94(2) no
    C11 H11 . . 0.95(3) no
    C12 H12 . . 0.97(3) no
    C13 H13 . . 0.99(2) no
    C14 H14 . . 0.94(2) no
loop_
    _geom_contact_atom_site_label_1
    _geom_contact_atom_site_label_2
    _geom_contact_distance
    _geom_contact_site_symmetry_1
    _geom_contact_site_symmetry_2
    _geom_contact_publ_flag
    O1 O2 2.4886(19) . . no
    O1 N1 2.9191(18) . 4_464 no
    O2 C14 3.260(3) . . no
    O2 O1 2.4886(19) . . no
    O1 H2 2.58(2) . 4_464 no
    O1 HN1 2.083(18) . 4_464 no
    O2 HO1 1.56(3) . . no
    O2 H8A 2.416(18) . . no
    O2 H14 2.59(2) . . no
    O2 H5 2.692(19) . 2_544 no
    N1 O1 2.9191(18) . 4_565 no
    N1 H2 2.597(18) . . no
    C1 C3 3.554(2) . 3_675 no
    C1 C8 3.549(2) . 3_665 no
    C3 C1 3.554(2) . 3_675 no
    C6 C8 3.507(2) . 3_665 no
    C7 C7 3.400(2) . 3_665 no
    C7 C14 3.483(3) . . no
    C8 C1 3.549(2) . 3_665 no
    C8 C6 3.507(2) . 3_665 no
    C14 C7 3.483(3) . . no
    C14 O2 3.260(3) . . no
    C1 H8A 3.075(18) . 3_665 no
    C2 H8A 3.060(18) . 3_665 no
    C2 HN1 2.554(19) . . no
    C6 H8B 3.073(17) . 3_665 no
    C7 H14 3.09(2) . . no
    C7 HO1 2.16(2) . . no
    C9 H4 3.034(17) . 3_675 no
    C14 H4 2.989(17) . 3_675 no
    HN1 C2 2.554(19) . . no
    HN1 H2 2.00(3) . . no
    HN1 O1 2.083(18) . 4_565 no
    H2 N1 2.597(18) . . no
    H2 HN1 2.00(3) . . no
    H2 O1 2.58(2) . 4_565 no
    HO1 O2 1.56(3) . . no
    HO1 C7 2.16(2) . . no
    HO1 H5 2.50(3) . 2_544 no
    H4 C9 3.034(17) . 3_675 no
    H4 C14 2.989(17) . 3_675 no
    H5 O2 2.692(19) . 2_554 no
    H5 HO1 2.50(3) . 2_554 no
    H8A O2 2.416(18) . . no
    H8A H14 2.56(2) . . no
    H8A H13 2.54(3) . 2_644 no
    H8A C1 3.075(18) . 3_665 no
    H8A C2 3.060(18) . 3_665 no
    H8B H10 2.32(3) . . no
    H8B C6 3.073(17) . 3_665 no
    H10 H8B 2.32(3) . . no
    H13 H8A 2.54(3) . 2_654 no
    H14 O2 2.59(2) . . no
    H14 C7 3.09(2) . . no
    H14 H8A 2.56(2) . . no
loop_
    _geom_angle_atom_site_label_1
    _geom_angle_atom_site_label_2
    _geom_angle_atom_site_label_3
    _geom_angle_site_symmetry_1
    _geom_angle_site_symmetry_2
    _geom_angle_site_symmetry_3
    _geom_angle
    _geom_angle_publ_flag
    C6 O1 HO1 . . . 102.3(13) no
    C7 N1 C8 . . . 122.74(13) n
    C7 N1 HN1 . . . 119.3(12) no
    C8 N1 HN1 . . . 117.7(13) no
    C6 C1 C7 . . . 118.17(12) no
    C2 C1 C6 . . . 117.83(15) no
    C2 C1 C7 . . . 124.00(14) no
    C1 C2 C3 . . . 121.50(16) no
    C2 C3 C4 . . . 119.62(17) no
    C3 C4 C5 . . . 120.55(19) no
    C4 C5 C6 . . . 120.15(17) no
    C1 C6 C5 . . . 120.35(14) no
    O1 C6 C1 . . . 121.46(15) n
    O1 C6 C5 . . . 118.19(15) n
    O2 C7 C1 . . . 120.79(13) n
    O2 C7 N1 . . . 120.61(14) n
    N1 C7 C1 . . . 118.60(12) n
    N1 C8 C9 . . . 112.64(13) n
    C8 C9 C10 . . . 120.97(16) no
    C8 C9 C14 . . . 120.74(16) no
    C10 C9 C14 . . . 118.28(18) no
    C9 C10 C11 . . . 120.3(2) no
    C10 C11 C12 . . . 120.5(2) no
    C11 C12 C13 . . . 119.9(2) no
    C12 C13 C14 . . . 119.8(2) no
    C9 C14 C13 . . . 121.17(19) no
    C1 C2 H2 . . . 118.7(11) no
    C3 C2 H2 . . . 119.8(11) no
    C2 C3 H3 . . . 118.8(12) no
    C4 C3 H3 . . . 121.6(12) no
    C3 C4 H4 . . . 120.2(11) no
    C5 C4 H4 . . . 119.2(11) no
    C4 C5 H5 . . . 122.9(12) no
    C6 C5 H5 . . . 116.9(12) no
    N1 C8 H8A . . . 106.4(11) no
    N1 C8 H8B . . . 105.6(11) no
    C9 C8 H8A . . . 109.4(10) no
    C9 C8 H8B . . . 108.8(11) no
    H8A C8 H8B . . . 114.1(13) no
    C9 C10 H10 . . . 117.9(14) no
    C11 C10 H10 . . . 121.6(14) no
    C10 C11 H11 . . . 118.5(15) no
    C12 C11 H11 . . . 121.0(15) no
    C11 C12 H12 . . . 123.9(13) no
    C13 C12 H12 . . . 116.2(13) no
    C12 C13 H13 . . . 122.5(15) no
    C14 C13 H13 . . . 117.6(15) no
    C9 C14 H14 . . . 120.7(11) no
    C13 C14 H14 . . . 118.2(11) no
loop_
    _geom_torsion_atom_site_label_1
    _geom_torsion_atom_site_label_2
    _geom_torsion_atom_site_label_3
    _geom_torsion_atom_site_label_4
    _geom_torsion_site_symmetry_1
    _geom_torsion_site_symmetry_2
    _geom_torsion_site_symmetry_3
    _geom_torsion_site_symmetry_4
    _geom_torsion
    _geom_torsion_publ_flag
    C8 N1 C7 O2 . . . . 1.6(2) no
    C8 N1 C7 C1 . . . . -178.95(14) no
    C7 N1 C8 C9 . . . . 89.06(18) no
    C6 C1 C2 C3 . . . . 0.4(2) no
    C7 C1 C2 C3 . . . . -179.59(16) no
    C2 C1 C6 O1 . . . . -179.48(15) no
    C2 C1 C6 C5 . . . . -0.4(2) no
    C7 C1 C6 O1 . . . . 0.5(2) no
    C7 C1 C6 C5 . . . . 179.56(15) no
    C2 C1 C7 O2 . . . . 175.27(15) no
    C2 C1 C7 N1 . . . . -4.2(2) no
    C6 C1 C7 O2 . . . . -4.7(2) no
    C6 C1 C7 N1 . . . . 175.80(14) no
    C1 C2 C3 C4 . . . . -0.1(3) no
    C2 C3 C4 C5 . . . . -0.2(3) no
    C3 C4 C5 C6 . . . . 0.2(3) no
    C4 C5 C6 O1 . . . . 179.22(16) no
    C4 C5 C6 C1 . . . . 0.1(2) no
    N1 C8 C9 C10 . . . . 104.4(2) no
    N1 C8 C9 C14 . . . . -74.4(2) no
    C8 C9 C10 C11 . . . . -179.0(2) no
    C14 C9 C10 C11 . . . . -0.2(3) no
    C8 C9 C14 C13 . . . . 178.77(18) no
    C10 C9 C14 C13 . . . . -0.1(3) no
    C9 C10 C11 C12 . . . . 0.1(4) no
    C10 C11 C12 C13 . . . . 0.3(4) no
    C11 C12 C13 C14 . . . . -0.6(4) no
    C12 C13 C14 C9 . . . . 0.5(3) no
loop_
    _geom_hbond_atom_site_label_D
    _geom_hbond_atom_site_label_H
    _geom_hbond_atom_site_label_A
    _geom_hbond_site_symmetry_A
    _geom_hbond_distance_DH
    _geom_hbond_distance_HA
    _geom_hbond_distance_DA
    _geom_hbond_angle_DHA
    _geom_hbond_publ_flag
    N1 HN1 O1 4_565 0.882(18) 2.083(18) 2.9191(18) 158.1(18) yes
    O1 HO1 O2 . 0.98(3) 1.56(3) 2.4886(19) 157(2) yes
    C2 H2 O1 4_565 0.956(19) 2.58(2) 3.507(2) 162.5(15) yes
    C14 H14 O2 . 0.94(2) 2.59(2) 3.260(3) 128.8(14) no
data_global
_journal_date_recd_electronic     2008-03-17
_journal_date_accepted     2008-04-16
_journal_name_full     'Acta Crystallographica, Section E'
_journal_year     2008
_journal_volume     64
_journal_issue      5
_journal_page_first     o884
_journal_page_last     o884
_journal_paper_category     QO
_journal_coeditor_code     SU2048
_publ_contact_author_name     'Prof. Bi-Song Zhang'
_publ_contact_author_address
;
      College of Material Science and Chemical Engineering,
      Jinhua College of Profession and Technology,
      Jinhua, Zhejiang 321017
      P. R. China
;
_publ_contact_author_email     zbs_jy@163.com
_publ_contact_author_fax     '86 579 82264066'
_publ_contact_author_phone     '86 579 82230609'
_publ_section_title
;
<i>N</i>-Benzyl-2-hydroxybenzamide
;
loop_
    _publ_author_name
    _publ_author_address
    'Qiu-Xia Zhang'
;
College of Materials Science and Chemical Engineering
Jinhua College of Profession and Technology
Jinhua
Zhejiang 321017
People's Republic of China
;
    'Bi-Song Zhang'
;
College of Materials Science and Chemical Engineering
Jinhua College of Profession and Technology
Jinhua
Zhejiang 321017
People's Republic of China
;
