# Supplementary material for: N-Benzyl-2-hydroxy­benzamide
Source: Acta Crystallogr Sect E Struct Rep Online. 2008 Apr 23;64(Pt 5):o884. doi: 10.1107/S1600536808010453 (PMC2961206; doi:10.1107/S1600536808010453)
Supplement: Supplementary file 2 [file e-64-0o884-Isup2.hkl]

# 
# h,k,l, Fc-squared, Fo-squared, sigma(Fo-squared) and status flag 
# 
data_I
_shelx_title ' D in P2(1)/n' 
_shelx_refln_list_code          4 
_shelx_F_calc_maximum      140.81 
_exptl_crystal_F_000       480.00 
_reflns_d_resolution_high  0.7703 
 
loop_ 
 _symmetry_equiv_pos_as_xyz 
 'x, y, z' 
 '-x+1/2, y+1/2, -z+1/2' 
 '-x, -y, -z' 
 'x-1/2, -y-1/2, z-1/2' 
 
_cell_length_a    12.4778 
_cell_length_b     8.3503 
_cell_length_c    12.6639 
_cell_angle_alpha  90.000 
_cell_angle_beta  118.019 
_cell_angle_gamma  90.000 
 
_shelx_F_squared_multiplier     1.000 
 
loop_ 
 _refln_index_h 
 _refln_index_k 
 _refln_index_l 
 _refln_F_squared_calc 
 _refln_F_squared_meas 
 _refln_F_squared_sigma 
 _refln_observed_status 
   2   0   0      217.42      185.27      1.99 o 
   4   0   0     6385.83     6952.79    118.33 o 
   6   0   0      220.35      218.17      3.16 o 
   8   0   0        0.56        1.71      2.06 o 
  10   0   0        1.47        1.67      1.06 o 
  12   0   0       22.80       22.76      1.41 o 
   1   1   0      196.55      176.81      1.16 o 
   2   1   0     6840.27     6770.88     72.64 o 
   3   1   0      487.51      480.78      3.43 o 
   4   1   0       42.90       41.25      1.03 o 
   5   1   0      147.25      134.56      2.35 o 
   6   1   0     1905.55     2068.73     17.54 o 
   7   1   0      432.20      443.49      3.43 o 
   8   1   0       55.84       56.92      1.27 o 
   9   1   0        0.59        0.42      0.76 o 
  10   1   0       24.19       20.00      1.44 o 
  11   1   0       23.07       20.44      2.80 o 
  12   1   0       20.81       16.83      2.09 o 
  13   1   0        6.46        5.80      2.42 o 
   0   2   0     9603.45     9610.93    122.70 o 
   1   2   0     8839.63     8804.50     63.49 o 
   2   2   0      929.72      887.51      5.57 o 
   3   2   0       45.47       39.26      1.25 o 
   4   2   0       68.65       68.96      0.90 o 
   5   2   0       93.86       92.71      0.96 o 
   6   2   0      292.21      298.62      3.27 o 
   7   2   0        0.56       -0.01      0.45 o 
   8   2   0      147.02      140.96      2.52 o 
   9   2   0       53.92       43.37      4.48 o 
  10   2   0        9.16        8.44      3.22 o 
  11   2   0       12.78       13.99      2.68 o 
  12   2   0        0.03       -1.32      2.25 o 
  13   2   0        6.68        3.39      2.65 o 
   1   3   0      198.93      164.22      2.39 o 
   2   3   0      384.72      384.30      2.92 o 
   3   3   0        3.67        7.44      0.86 o 
   4   3   0      116.26      110.36      1.36 o 
   5   3   0        1.03       -0.36      0.76 o 
   6   3   0       74.45       76.23      2.10 o 
   7   3   0       59.30       62.28      2.37 o 
   8   3   0      172.29      173.20      4.17 o 
   9   3   0        1.95        1.52      2.30 o 
  10   3   0        0.12        0.73      1.86 o 
  11   3   0       16.19       24.95      3.50 o 
  12   3   0        7.48        0.52      2.64 o 
  13   3   0        8.70       12.49      3.98 o 
   0   4   0      175.28      155.44      3.15 o 
   1   4   0       59.18       60.48      1.57 o 
   2   4   0      211.25      193.24      2.74 o 
   3   4   0      124.06      128.68      1.99 o 
   4   4   0       23.44       24.87      1.02 o 
   5   4   0       17.43       16.48      0.89 o 
   6   4   0        2.94        2.75      0.71 o 
   7   4   0      106.73      105.20      5.18 o 
   8   4   0       76.08       73.91      3.13 o 
   9   4   0       61.52       65.86      3.13 o 
  10   4   0        0.69        2.86      2.54 o 
  11   4   0        5.57        7.63      3.28 o 
  12   4   0       11.20        8.35      4.51 o 
  13   4   0       10.01        6.65      4.02 o 
   1   5   0       71.31       75.44      2.03 o 
   2   5   0      208.24      208.27      2.88 o 
   3   5   0       91.19       87.63      2.36 o 
   4   5   0       12.11       13.74      1.17 o 
   5   5   0        4.37        4.89      1.05 o 
   6   5   0       17.64       18.36      1.30 o 
   7   5   0      216.59      210.64      6.43 o 
   8   5   0       79.00       81.17      3.12 o 
   9   5   0       14.11       16.82      3.03 o 
  10   5   0        9.15        7.21      3.12 o 
  11   5   0        5.57        7.80      2.83 o 
  12   5   0        0.49       -1.88      3.56 o 
   0   6   0        0.10        0.34      1.81 o 
   1   6   0        1.53        1.87      1.55 o 
   2   6   0        1.80        2.04      1.60 o 
   3   6   0        7.83       11.22      1.86 o 
   4   6   0        5.22        5.62      1.51 o 
   5   6   0       24.66       23.54      1.36 o 
   6   6   0        0.02       -0.66      0.97 o 
   7   6   0        8.87        9.83      1.11 o 
   8   6   0        0.90        2.89      2.34 o 
   9   6   0        0.11        4.43      2.68 o 
  10   6   0        7.40        9.73      2.99 o 
  11   6   0        3.21        6.68      3.52 o 
   1   7   0       40.04       39.86      2.33 o 
   2   7   0        0.45        1.13      1.63 o 
   3   7   0        3.14        3.24      1.73 o 
   4   7   0        1.11       -0.62      2.08 o 
   5   7   0       34.42       44.39      2.43 o 
   6   7   0       31.16       32.28      1.72 o 
   7   7   0        5.04        2.78      1.01 o 
   8   7   0        0.40        1.54      2.48 o 
   9   7   0       10.14       12.57      3.24 o 
  10   7   0       13.99       11.86      3.44 o 
   0   8   0        2.65        4.76      2.35 o 
   1   8   0       14.28       12.91      1.78 o 
   2   8   0        0.43       -0.03      1.51 o 
   3   8   0        9.80       12.39      2.15 o 
   4   8   0        1.04       -0.76      1.45 o 
   5   8   0        2.64        1.60      1.67 o 
   6   8   0        6.53        3.67      1.67 o 
   7   8   0       21.13       24.89      3.36 o 
   8   8   0        0.70        3.42      3.31 o 
   9   8   0        2.03       -2.11      3.40 o 
   1   9   0        0.00        1.66      2.33 o 
   2   9   0       12.50       13.31      2.10 o 
   3   9   0        1.17        1.18      1.59 o 
   4   9   0        0.87        2.42      2.03 o 
   5   9   0        7.51        8.79      2.76 o 
   6   9   0        6.78        2.70      1.87 o 
   7   9   0        2.44        2.67      3.84 o 
   0  10   0        5.06        6.68      3.44 o 
   1  10   0        5.95        7.42      2.06 o 
   2  10   0        0.00        2.38      2.17 o 
   3  10   0        2.52        2.92      2.60 o 
   4  10   0        1.04        1.02      1.84 o 
   5  10   0        0.21       -1.77      1.77 o 
 -13   0   1        0.08       -1.16      7.24 o 
 -11   0   1      162.62      162.74      3.57 o 
  -9   0   1       11.08        9.25      2.82 o 
  -7   0   1      389.51      432.64      5.32 o 
  -5   0   1       69.45       65.99      1.56 o 
  -3   0   1     1056.80     1052.55     10.63 o 
   1   0   1     2784.18     2707.03     21.01 o 
   3   0   1       42.35       43.36      2.12 o 
   5   0   1     1106.45     1107.79     11.26 o 
   7   0   1       61.03       61.14      1.93 o 
   9   0   1       11.24       14.86      1.54 o 
  11   0   1       97.36       88.36      2.89 o 
 -13   1   1        0.07        0.66      3.04 o 
 -12   1   1        2.44        2.11      1.00 o 
 -11   1   1        1.92        1.90      0.83 o 
 -10   1   1        4.89        4.33      0.73 o 
  -9   1   1        5.55        4.94      0.65 o 
  -8   1   1        6.36        7.65      0.83 o 
  -7   1   1       14.53       18.59      1.28 o 
  -6   1   1       67.92       63.69      1.02 o 
  -5   1   1      442.03      410.21      3.15 o 
  -4   1   1       41.69       41.72      1.49 o 
  -3   1   1       55.66       51.23      1.59 o 
  -2   1   1        1.07        0.74      0.31 o 
  -1   1   1      927.48      879.65      4.81 o 
   0   1   1      247.20      227.78      1.73 o 
   1   1   1      357.32      320.57      2.02 o 
   2   1   1       21.62       18.90      0.93 o 
   3   1   1      169.32      139.11      2.04 o 
   4   1   1        2.29        1.61      0.84 o 
   5   1   1      270.13      274.43      3.22 o 
   6   1   1      138.14      137.86      1.95 o 
   7   1   1        0.14        0.83      1.14 o 
   8   1   1       19.28       20.07      0.99 o 
   9   1   1        6.07        4.98      1.20 o 
  10   1   1       18.33       18.10      2.79 o 
  11   1   1        1.56        1.40      0.90 o 
  12   1   1        4.76        4.23      1.82 o 
  13   1   1        0.24       -0.17      1.84 o 
 -14   2   1       26.97       29.02      3.88 o 
 -13   2   1       49.20       55.42      3.01 o 
 -12   2   1       11.88       11.16      3.13 o 
 -11   2   1        6.27        6.65      2.51 o 
 -10   2   1      287.57      285.86      8.47 o 
  -9   2   1      405.24      393.67      5.12 o 
  -8   2   1      434.79      431.22      6.26 o 
  -7   2   1      264.41      284.28      3.86 o 
  -6   2   1      108.75      103.11      2.36 o 
  -5   2   1      215.63      195.65      2.57 o 
  -4   2   1      590.95      597.20      5.63 o 
  -3   2   1      178.67      172.44      1.43 o 
  -2   2   1     4688.32     4699.91     30.87 o 
  -1   2   1       12.54       10.93      1.19 o 
   0   2   1      309.65      295.65      3.51 o 
   1   2   1      239.72      222.32      2.10 o 
   2   2   1       38.74       35.35      1.10 o 
   3   2   1        4.75        5.94      0.78 o 
   4   2   1      266.82      272.25      2.12 o 
   5   2   1       26.76       27.37      1.21 o 
   6   2   1       20.42       20.36      0.86 o 
   7   2   1       35.16       34.52      1.39 o 
   8   2   1        5.30        4.26      1.04 o 
   9   2   1       16.64       16.79      1.40 o 
  10   2   1        2.00        0.88      0.82 o 
  11   2   1       21.57       16.22      1.26 o 
  12   2   1        5.11        7.29      2.54 o 
  13   2   1        1.70        5.67      2.11 o 
 -14   3   1        0.74       -0.31      5.51 o 
 -13   3   1        3.60       -0.19      2.77 o 
 -12   3   1        9.70        8.89      3.37 o 
 -11   3   1        2.88        3.16      2.21 o 
 -10   3   1       33.20       31.70      2.68 o 
  -9   3   1       60.06       57.30      2.81 o 
  -8   3   1       57.80       50.73      3.58 o 
  -7   3   1      512.74      487.39      6.05 o 
  -6   3   1        3.15        1.89      1.63 o 
  -5   3   1        8.04        6.61      0.59 o 
  -4   3   1      291.12      295.41      2.25 o 
  -3   3   1     1253.12     1261.78      7.62 o 
  -2   3   1      599.43      584.57      4.35 o 
  -1   3   1        0.99        0.59      0.98 o 
   0   3   1      189.73      191.42      2.76 o 
   1   3   1       17.15       15.12      1.26 o 
   2   3   1       46.39       48.87      1.19 o 
   3   3   1      402.33      372.50      2.69 o 
   4   3   1       29.09       31.49      1.56 o 
   5   3   1      129.28      135.07      1.61 o 
   6   3   1       22.64       24.71      1.47 o 
   7   3   1        3.44        2.86      0.80 o 
   8   3   1        3.50        2.94      1.17 o 
   9   3   1        0.93        0.14      2.88 o 
  10   3   1        7.92        4.94      3.24 o 
  11   3   1       10.79        9.60      3.01 o 
  12   3   1       15.58        6.22      8.69 o 
  13   3   1       25.22       22.23      4.62 o 
 -13   4   1       29.19       43.35      4.29 o 
 -12   4   1        2.19        4.61      2.41 o 
 -11   4   1        4.16        1.58      2.26 o 
 -10   4   1        0.50        0.51      2.86 o 
  -9   4   1      106.72      107.64      3.97 o 
  -8   4   1      846.92      838.97      8.57 o 
  -7   4   1      193.58      193.37      3.67 o 
  -6   4   1       27.58       28.13      1.62 o 
  -5   4   1        3.12        4.50      1.05 o 
  -4   4   1      417.93      444.51      3.55 o 
  -3   4   1       38.28       39.29      1.50 o 
  -2   4   1      108.16      113.05      3.79 o 
  -1   4   1       20.67       19.05      1.27 o 
   0   4   1      107.87      110.74      1.79 o 
   1   4   1      333.96      301.31      3.06 o 
   2   4   1       92.21       97.72      2.02 o 
   3   4   1      148.55      151.90      2.01 o 
   4   4   1       25.89       31.23      1.83 o 
   5   4   1        0.01        1.18      1.07 o 
   6   4   1       36.35       36.08      3.78 o 
   7   4   1      453.72      441.72      4.55 o 
   8   4   1      152.74      152.28      3.52 o 
   9   4   1        1.73        2.99      2.24 o 
  10   4   1       12.39       12.56      3.40 o 
  11   4   1       14.16       11.89      4.77 o 
  12   4   1       20.82       22.52      9.84 o 
 -13   5   1       16.94       12.92      9.98 o 
 -12   5   1        0.01        2.73      3.21 o 
 -11   5   1        3.62        1.39      2.49 o 
 -10   5   1       11.47        7.96      2.69 o 
  -9   5   1       26.02       30.04      6.84 o 
  -8   5   1        0.19        2.82      2.10 o 
  -7   5   1      232.98      177.49     16.75 o 
  -6   5   1      500.22      489.02      4.21 o 
  -5   5   1       19.30       20.92      1.22 o 
  -4   5   1        2.35        2.33      1.23 o 
  -3   5   1      383.94      395.88      4.12 o 
  -2   5   1      893.22      865.27      6.91 o 
  -1   5   1      325.51      308.08      3.26 o 
   0   5   1       72.27       75.02      2.13 o 
   1   5   1      447.96      451.54      4.37 o 
   2   5   1        0.92       -0.16      1.22 o 
   3   5   1      101.11      107.30      2.79 o 
   4   5   1        0.81        0.29      1.34 o 
   5   5   1       30.91       29.95      1.78 o 
   6   5   1      279.77      272.43      2.75 o 
   7   5   1       45.18       44.84      2.00 o 
   8   5   1       19.16       15.94      2.69 o 
   9   5   1        4.55        7.41      2.35 o 
  10   5   1       18.27       18.16      5.70 o 
  11   5   1        1.02        1.52      4.28 o 
  12   5   1        2.02        2.24      3.65 o 
 -12   6   1        3.75        6.34      6.94 o 
 -11   6   1        2.84        2.18      3.41 o 
 -10   6   1        0.35        2.08      2.77 o 
  -9   6   1        1.12        0.45      2.84 o 
  -8   6   1        7.00        3.10      2.51 o 
  -7   6   1       81.87       81.84      2.00 o 
  -6   6   1       22.02       24.39      1.56 o 
  -5   6   1        3.21        4.48      1.28 o 
  -4   6   1       12.91       11.58      1.94 o 
  -3   6   1       76.30       75.51      2.08 o 
  -2   6   1        0.00       -1.63      1.63 o 
  -1   6   1      134.83      145.68      3.89 o 
   0   6   1       19.68       20.45      1.72 o 
   1   6   1        8.48        7.89      1.68 o 
   2   6   1       90.37       90.39      2.32 o 
   3   6   1        0.34        0.26      1.39 o 
   4   6   1      116.51      121.56      2.46 o 
   5   6   1      151.54      151.11      3.01 o 
   6   6   1      345.90      346.03      4.09 o 
   7   6   1      169.24      157.48      3.18 o 
   8   6   1       45.57       43.04      5.26 o 
   9   6   1       10.17       12.32      3.01 o 
  10   6   1        5.31        5.59      2.70 o 
  11   6   1        2.16        0.56      3.71 o 
 -11   7   1        8.95        7.05      3.66 o 
 -10   7   1        2.89        1.89      2.94 o 
  -9   7   1        0.01        0.65      2.64 o 
  -8   7   1        6.23        2.30      1.22 o 
  -7   7   1        8.78        5.95      1.37 o 
  -6   7   1       37.99       35.29      2.64 o 
  -5   7   1       74.37       80.07      2.67 o 
  -4   7   1       54.26       62.18      2.03 o 
  -3   7   1        1.30        1.85      1.70 o 
  -2   7   1        4.68        5.38      2.26 o 
  -1   7   1        0.85        1.12      1.82 o 
   0   7   1      386.69      356.28      4.36 o 
   1   7   1       99.57      101.09      2.54 o 
   2   7   1        7.00        5.31      1.86 o 
   3   7   1       34.94       39.41      2.70 o 
   4   7   1        7.55        8.14      1.92 o 
   5   7   1      316.37      327.72      4.73 o 
   6   7   1       20.99       21.37      1.71 o 
   7   7   1       17.50       15.14      1.63 o 
   8   7   1       33.30       40.84      3.93 o 
   9   7   1       22.69       22.66      3.26 o 
  10   7   1        1.40        1.05      2.79 o 
 -10   8   1        3.40        5.19      5.42 o 
  -9   8   1        5.66        4.18      2.98 o 
  -8   8   1        0.21       -0.72      3.27 o 
  -7   8   1        1.10        0.20      1.19 o 
  -6   8   1       11.97        7.28      1.78 o 
  -5   8   1        6.38        5.97      1.76 o 
  -4   8   1        0.01        0.24      1.64 o 
  -3   8   1        1.44        2.59      1.69 o 
  -2   8   1       21.42       22.63      1.94 o 
  -1   8   1       16.43       15.92      2.11 o 
   0   8   1        2.57        1.05      1.62 o 
   1   8   1        9.85        9.30      1.78 o 
   2   8   1        1.38        0.79      1.79 o 
   3   8   1       12.57       18.15      2.26 o 
   4   8   1        0.10        1.67      1.90 o 
   5   8   1      111.53      114.10      6.11 o 
   6   8   1        0.87        0.23      1.23 o 
   7   8   1        1.24        0.55      3.01 o 
   8   8   1        5.41        6.27      3.53 o 
   9   8   1       21.00       24.07      4.66 o 
  -8   9   1        0.21        0.96      3.40 o 
  -7   9   1        1.58        2.90      3.37 o 
  -6   9   1        6.77        5.32      2.44 o 
  -5   9   1       16.13       12.19      2.19 o 
  -4   9   1        0.06       -1.24      1.75 o 
  -3   9   1        0.01        0.30      1.55 o 
  -2   9   1        2.11        0.81      1.76 o 
  -1   9   1       43.56       36.28      3.30 o 
   0   9   1        9.30        4.49      2.25 o 
   1   9   1       19.79       19.17      2.53 o 
   2   9   1        0.26       -0.70      1.87 o 
   3   9   1        8.74        7.08      1.93 o 
   4   9   1       14.77       13.77      2.29 o 
   5   9   1        4.77        4.08      2.16 o 
   6   9   1        6.35        3.49      2.90 o 
   7   9   1        2.81        1.29      3.43 o 
  -5  10   1        1.25        3.35      2.01 o 
  -4  10   1        0.60        0.69      1.71 o 
  -3  10   1        1.80        0.36      2.16 o 
  -2  10   1        0.07        1.30      2.48 o 
  -1  10   1        1.14        6.09      2.78 o 
   0  10   1        4.31        5.93      2.27 o 
   1  10   1        3.14        5.63      2.15 o 
   2  10   1        0.45        2.35      1.99 o 
   3  10   1        1.46        1.91      2.12 o 
   4  10   1        0.37        0.54      1.96 o 
 -14   0   2        0.37        2.35      4.76 o 
 -12   0   2       64.06       61.51      2.22 o 
 -10   0   2      189.13      191.72      4.50 o 
  -8   0   2       80.39       78.65      1.66 o 
  -6   0   2        4.43        3.70      1.02 o 
  -4   0   2      307.99      307.65      5.06 o 
  -2   0   2     4245.70     4074.95     59.30 o 
   0   0   2    11063.21    10787.04    109.52 o 
   2   0   2       39.41       43.38      2.04 o 
   4   0   2     1116.34     1169.08     12.08 o 
   6   0   2      103.45      117.91      2.13 o 
   8   0   2        2.98        0.81      1.35 o 
  10   0   2       16.68       16.96      1.89 o 
  12   0   2        8.02        5.21      1.81 o 
 -14   1   2       14.35       12.37      4.62 o 
 -13   1   2        2.96        1.36      1.75 o 
 -12   1   2        0.00       -0.32      1.36 o 
 -11   1   2       35.45       32.99      1.66 o 
 -10   1   2       27.43       27.46      1.84 o 
  -9   1   2      112.21      115.21      2.08 o 
  -8   1   2        2.50        2.76      0.68 o 
  -7   1   2      141.26      142.87      2.14 o 
  -6   1   2        0.42        0.85      0.50 o 
  -5   1   2      256.23      254.15      1.83 o 
  -4   1   2      160.44      152.83      1.31 o 
  -3   1   2     1973.45     1882.17     12.57 o 
  -2   1   2      385.08      365.43      2.83 o 
  -1   1   2      631.94      620.15      4.08 o 
   0   1   2     6099.08     6107.15     55.66 o 
   1   1   2       46.46       47.30      1.58 o 
   2   1   2     1003.62      963.73      6.47 o 
   3   1   2     1001.74     1035.92      6.87 o 
   4   1   2     3077.55     3230.24     25.28 o 
   5   1   2       81.49       91.05      2.09 o 
   6   1   2       67.50       75.48      1.76 o 
   7   1   2       36.55       38.36      1.57 o 
   8   1   2        0.98        0.31      0.98 o 
   9   1   2        0.88        1.20      0.87 o 
  10   1   2       57.74       57.25      1.87 o 
  11   1   2       66.83       59.75      1.73 o 
  12   1   2        4.33        3.36      2.11 o 
 -14   2   2        2.28        5.16      6.27 o 
 -13   2   2        2.23        1.98      2.06 o 
 -12   2   2        0.21       -0.10      1.80 o 
 -11   2   2       66.41       68.38      3.84 o 
 -10   2   2      164.94      166.58      3.37 o 
  -9   2   2       42.16       43.39      2.54 o 
  -8   2   2       24.11       25.48      2.15 o 
  -7   2   2      126.96      138.47      3.35 o 
  -6   2   2      238.00      243.60      3.36 o 
  -5   2   2       78.29       75.29      3.77 o 
  -4   2   2      272.43      258.68      3.32 o 
  -3   2   2     3974.12     3975.65     27.82 o 
  -2   2   2    19826.19    20259.28    192.15 o 
  -1   2   2    16154.79    16550.80    150.20 o 
   0   2   2      372.69      348.30      4.29 o 
   1   2   2        0.08        0.99      0.98 o 
   2   2   2     2748.96     2795.78     17.16 o 
   3   2   2     1321.10     1335.87      7.89 o 
   4   2   2       24.87       26.58      1.72 o 
   5   2   2        5.92        9.96      1.47 o 
   6   2   2       13.09       10.83      1.16 o 
   7   2   2       13.30       13.59      1.13 o 
   8   2   2        4.82        4.90      0.89 o 
   9   2   2       10.31       11.13      0.87 o 
  10   2   2        0.20        0.74      0.85 o 
  11   2   2        7.41        9.01      1.83 o 
  12   2   2        5.70        4.73      3.67 o 
 -14   3   2       17.95       11.11      3.77 o 
 -13   3   2       19.27       27.69      3.81 o 
 -12   3   2       11.36        5.16      2.13 o 
 -11   3   2        8.72        7.09      2.12 o 
 -10   3   2       77.84       79.42      4.14 o 
  -9   3   2       97.79      104.22      3.76 o 
  -8   3   2      747.56      757.02     11.43 o 
  -7   3   2      302.09      292.31      4.97 o 
  -6   3   2       16.00       21.83      1.94 o 
  -5   3   2       94.44       97.80      1.11 o 
  -4   3   2     4016.27     4238.81     31.93 o 
  -3   3   2      958.32      895.41      5.60 o 
  -2   3   2        3.75        2.51      0.85 o 
  -1   3   2      663.63      664.02      4.74 o 
   0   3   2       76.69       74.35      1.68 o 
   1   3   2       79.77       77.27      1.85 o 
   2   3   2      225.63      205.82      2.01 o 
   3   3   2      379.04      388.11      3.45 o 
   4   3   2       62.40       68.51      1.68 o 
   5   3   2       12.17       13.23      1.00 o 
   6   3   2      104.69      104.59      2.39 o 
   7   3   2       91.08       83.63      2.43 o 
   8   3   2       13.47       14.71      1.89 o 
   9   3   2        0.25        0.15      0.85 o 
  10   3   2        0.40        1.16      0.87 o 
  11   3   2       24.02       18.67      3.43 o 
  12   3   2       18.99       23.41      4.07 o 
 -14   4   2        0.30       -1.78      3.84 o 
 -13   4   2        2.69        1.00      2.97 o 
 -12   4   2       10.70        9.21      4.12 o 
 -11   4   2        9.35       12.78      2.56 o 
 -10   4   2        5.16        3.51      2.56 o 
  -9   4   2        8.09        3.74      2.28 o 
  -8   4   2      158.31      158.59      5.69 o 
  -7   4   2       18.06       18.52      2.75 o 
  -6   4   2        8.63        6.93      1.50 o 
  -5   4   2        4.23        5.09      0.97 o 
  -4   4   2      705.34      703.41      5.17 o 
  -3   4   2     1297.28     1241.70      8.25 o 
  -2   4   2      944.65      919.86      6.74 o 
  -1   4   2        4.38        3.16      1.31 o 
   0   4   2      192.98      199.84      2.25 o 
   1   4   2       35.61       38.50      3.48 o 
   2   4   2      289.64      303.72      2.95 o 
   3   4   2       27.61       26.51      1.40 o 
   4   4   2       32.95       30.43      1.49 o 
   5   4   2        8.94        8.95      1.24 o 
   6   4   2       34.34       35.25      2.21 o 
   7   4   2      128.83      132.71      2.39 o 
   8   4   2        1.71        1.27      0.65 o 
   9   4   2        6.19        7.16      0.79 o 
  10   4   2        0.00        0.61      2.78 o 
  11   4   2        5.19        4.26      4.15 o 
  12   4   2        0.01        3.90      9.70 o 
 -13   5   2        4.45        5.90      5.03 o 
 -12   5   2        2.81        2.25      3.46 o 
 -11   5   2        5.23        3.45      2.91 o 
 -10   5   2       24.74       18.38      3.51 o 
  -9   5   2        8.80        7.11      2.47 o 
  -8   5   2       82.20       82.75      3.85 o 
  -7   5   2        1.71        0.57      0.80 o 
  -6   5   2       96.66       95.17      2.57 o 
  -5   5   2      124.42      127.10      2.58 o 
  -4   5   2      150.08      153.99      2.85 o 
  -3   5   2        7.46        5.71      1.46 o 
  -2   5   2        0.01        1.37      1.20 o 
  -1   5   2        3.44        4.55      1.55 o 
   0   5   2       29.88       32.46      2.38 o 
   1   5   2        1.02       -0.84      1.45 o 
   2   5   2       37.84       41.00      2.26 o 
   3   5   2      121.96      123.06      2.73 o 
   4   5   2       59.25       60.05      2.40 o 
   5   5   2        0.00        0.42      1.06 o 
   6   5   2        5.74        6.14      1.11 o 
   7   5   2        1.55        1.85      1.12 o 
   8   5   2       86.27       81.15      7.95 o 
   9   5   2       22.16       16.24      4.95 o 
  10   5   2        5.19        2.77      5.93 o 
  11   5   2        0.28       -2.00      3.50 o 
 -12   6   2        1.38        1.65      5.07 o 
 -11   6   2        0.07        2.04      2.86 o 
 -10   6   2        6.80        3.46      2.84 o 
  -9   6   2        2.41        3.98      2.65 o 
  -8   6   2       64.11       66.29      6.59 o 
  -7   6   2       47.07       45.90      2.25 o 
  -6   6   2        1.25        0.22      1.19 o 
  -5   6   2       67.16       67.76      1.68 o 
  -4   6   2        3.22        3.07      1.59 o 
  -3   6   2       64.71       65.47      2.12 o 
  -2   6   2       12.30       13.02      1.73 o 
  -1   6   2        3.53        5.71      1.80 o 
   0   6   2       75.09       71.96      2.00 o 
   1   6   2       13.33       14.50      1.78 o 
   2   6   2       11.68       12.02      1.97 o 
   3   6   2        3.65        4.34      1.60 o 
   4   6   2        9.00        8.74      1.58 o 
   5   6   2       28.52       28.57      1.69 o 
   6   6   2       91.02       86.13      2.12 o 
   7   6   2        2.58        0.83      1.20 o 
   8   6   2       10.58       10.51      2.68 o 
   9   6   2       23.84       33.91      9.68 o 
  10   6   2       37.06       43.99      6.10 o 
 -11   7   2       48.89       55.51      6.90 o 
 -10   7   2        0.70       -1.79      2.62 o 
  -9   7   2        1.85        0.55      2.35 o 
  -8   7   2        6.44        5.83      0.81 o 
  -7   7   2        0.74        0.21      1.60 o 
  -6   7   2        0.23        1.14      1.05 o 
  -5   7   2        9.07        7.92      1.43 o 
  -4   7   2       11.57       14.16      1.92 o 
  -3   7   2       19.24       20.76      1.81 o 
  -2   7   2       20.49       21.88      1.93 o 
  -1   7   2       20.69       24.01      1.94 o 
   0   7   2       10.14       10.44      1.78 o 
   1   7   2       30.10       32.55      2.15 o 
   2   7   2        0.25       -1.04      1.84 o 
   3   7   2        2.29        0.40      1.73 o 
   4   7   2      106.90      107.71      2.95 o 
   5   7   2        7.90       10.34      1.58 o 
   6   7   2       23.38       21.74      2.39 o 
   7   7   2        0.28       -0.34      1.62 o 
   8   7   2       11.42       11.95      3.41 o 
   9   7   2        5.96        1.79      3.24 o 
 -10   8   2        1.11        3.92      3.72 o 
  -9   8   2        0.41       -0.94      2.90 o 
  -8   8   2        0.38        8.11      4.23 o 
  -7   8   2        1.47        0.68      2.29 o 
  -6   8   2        9.27        9.06      1.72 o 
  -5   8   2        3.90        7.23      1.83 o 
  -4   8   2        1.50        1.62      1.68 o 
  -3   8   2        0.09       -0.58      2.08 o 
  -2   8   2        0.74        0.82      1.55 o 
  -1   8   2       22.66       28.23      2.83 o 
   0   8   2        1.63        3.36      1.62 o 
   1   8   2       10.52       10.64      2.40 o 
   2   8   2        2.08        3.14      2.06 o 
   3   8   2        7.92        6.18      2.23 o 
   4   8   2        8.62        8.87      1.84 o 
   5   8   2        0.96        1.72      1.83 o 
   6   8   2        0.33       -0.14      1.55 o 
   7   8   2        0.56       -0.37      3.40 o 
   8   8   2        0.05        5.54      3.61 o 
  -8   9   2        2.31        3.94      3.55 o 
  -7   9   2        3.87        3.96      5.25 o 
  -6   9   2       13.57       12.89      2.29 o 
  -5   9   2        3.60        2.69      1.90 o 
  -4   9   2        0.00        0.22      1.59 o 
  -3   9   2        1.07       -0.18      1.75 o 
  -2   9   2       17.07       16.97      2.50 o 
  -1   9   2       10.24        7.16      2.28 o 
   0   9   2        0.32       -0.64      1.84 o 
   1   9   2        1.66        3.10      2.11 o 
   2   9   2        3.37        2.87      1.86 o 
   3   9   2        6.28        3.94      2.03 o 
   4   9   2        0.12        1.69      1.57 o 
   5   9   2        0.15        0.50      1.98 o 
   6   9   2        0.79       -4.61      4.75 o 
  -6  10   2        0.01       -0.67      4.50 o 
  -5  10   2        0.76        0.21      1.79 o 
  -4  10   2       12.30       11.16      2.45 o 
  -3  10   2        8.78        7.36      2.07 o 
  -2  10   2        1.52       -0.07      2.24 o 
  -1  10   2        0.37        2.55      2.07 o 
   0  10   2       40.63       50.64      3.55 o 
   1  10   2       48.13       61.49      4.45 o 
   2  10   2        0.20       -0.38      2.08 o 
   3  10   2        0.57        2.00      2.19 o 
   4  10   2        1.90        2.18      1.82 o 
 -13   0   3       16.07       13.64      6.47 o 
 -11   0   3     1453.84     1504.69     14.09 o 
  -9   0   3        0.20       -0.24      1.16 o 
  -7   0   3      748.61      742.83      7.66 o 
  -5   0   3      718.03      708.84      8.10 o 
  -3   0   3     3217.88     3020.92     44.21 o 
  -1   0   3      574.71      573.84      6.35 o 
   1   0   3      127.10      136.99      1.72 o 
   3   0   3      420.41      410.62      5.06 o 
   5   0   3       16.80       21.68      1.68 o 
   7   0   3        0.06       -0.66      1.17 o 
   9   0   3      121.29      121.37      2.70 o 
  11   0   3        0.32       -0.89      1.54 o 
 -14   1   3        2.91        5.43      1.85 o 
 -13   1   3        7.97        6.77      2.84 o 
 -12   1   3       27.07       27.09      2.09 o 
 -11   1   3        9.69        8.32      0.63 o 
 -10   1   3      127.34      119.88      2.51 o 
  -9   1   3       78.97       82.41      1.62 o 
  -8   1   3      115.02      110.58      1.20 o 
  -7   1   3       60.90       58.58      0.87 o 
  -6   1   3      518.43      548.73      3.95 o 
  -5   1   3     1438.41     1532.52      9.73 o 
  -4   1   3     1507.70     1494.97      9.65 o 
  -3   1   3      668.90      578.99      3.89 o 
  -2   1   3      150.81      141.47      1.84 o 
  -1   1   3        2.90        2.55      0.95 o 
   0   1   3      540.54      533.50      5.53 o 
   1   1   3      350.76      325.82      2.44 o 
   2   1   3      514.04      537.73      3.68 o 
   3   1   3       35.03       34.59      0.92 o 
   4   1   3      134.49      130.69      1.73 o 
   5   1   3        1.59        4.98      1.67 o 
   6   1   3       15.14       15.73      1.06 o 
   7   1   3        1.31        2.60      0.99 o 
   8   1   3        3.60        4.04      1.04 o 
   9   1   3       84.02       75.54      1.78 o 
  10   1   3       22.45       25.41      1.21 o 
  11   1   3       18.30       16.47      2.13 o 
  12   1   3        1.99        2.27      2.25 o 
 -14   2   3        0.10        0.55      2.08 o 
 -13   2   3       22.74       21.64      3.19 o 
 -12   2   3       56.02       57.92      3.25 o 
 -11   2   3       80.91       82.18      4.19 o 
 -10   2   3      738.13      730.68      7.95 o 
  -9   2   3      156.05      155.06      3.15 o 
  -8   2   3       68.49       74.58      2.70 o 
  -7   2   3        7.23        5.89      2.77 o 
  -6   2   3       87.23       84.21      1.15 o 
  -5   2   3      867.89      880.87      5.56 o 
  -4   2   3       15.22       14.65      1.25 o 
  -3   2   3     1339.81     1378.13     10.03 o 
  -2   2   3      370.33      339.40      2.97 o 
  -1   2   3        0.16        0.02      0.81 o 
   0   2   3       21.37       23.12      1.32 o 
   1   2   3       21.00       24.50      1.65 o 
   2   2   3      449.85      439.06      3.69 o 
   3   2   3        1.74        0.75      0.83 o 
   4   2   3      150.43      152.11      1.87 o 
   5   2   3        0.10        0.11      1.39 o 
   6   2   3       53.65       53.50      2.03 o 
   7   2   3       19.18       24.78      1.25 o 
   8   2   3       65.88       63.11      2.07 o 
   9   2   3       16.89       13.22      1.38 o 
  10   2   3        0.81       -0.67      1.11 o 
  11   2   3       15.79       19.92      3.01 o 
  12   2   3        1.79        7.14      3.54 o 
 -14   3   3        1.84        4.51      2.22 o 
 -13   3   3        0.61       -0.02      1.84 o 
 -12   3   3        4.66        5.09      2.35 o 
 -11   3   3       53.74       54.79      2.93 o 
 -10   3   3        3.74        5.22      2.68 o 
  -9   3   3      206.29      204.13      4.47 o 
  -8   3   3      332.66      328.08      6.10 o 
  -7   3   3        9.05       11.35      2.39 o 
  -6   3   3       13.61       15.66      1.25 o 
  -5   3   3      680.15      701.89      4.63 o 
  -4   3   3     2715.23     2835.34     20.33 o 
  -3   3   3      199.79      224.36      2.59 o 
  -2   3   3       37.22       38.84      1.27 o 
  -1   3   3      101.50       94.22      1.70 o 
   0   3   3      521.97      548.22      4.36 o 
   1   3   3      775.07      839.91      6.59 o 
   2   3   3       17.94       18.25      1.30 o 
   3   3   3        5.29        6.61      1.60 o 
   4   3   3       23.34       25.18      1.49 o 
   5   3   3        4.20        2.95      1.14 o 
   6   3   3       73.17       76.04      3.68 o 
   7   3   3        0.00       -0.22      1.50 o 
   8   3   3       67.10       67.22      2.17 o 
   9   3   3        0.02        0.71      0.78 o 
  10   3   3        0.74        2.69      1.90 o 
  11   3   3        3.54        4.27      2.48 o 
  12   3   3        3.55        4.32      3.96 o 
 -14   4   3        9.42       13.91      3.36 o 
 -13   4   3        3.65        3.63      3.53 o 
 -12   4   3        0.00       -0.56      2.60 o 
 -11   4   3       18.73       17.69      2.63 o 
 -10   4   3       27.87       31.43      3.13 o 
  -9   4   3        0.00       -0.66      2.42 o 
  -8   4   3      216.16      219.44      5.26 o 
  -7   4   3        3.81        5.75      2.33 o 
  -6   4   3        0.80        0.61      0.60 o 
  -5   4   3      180.36      174.48      2.71 o 
  -4   4   3     1268.54     1277.02      9.71 o 
  -3   4   3      637.73      650.64      5.26 o 
  -2   4   3      180.50      175.14      2.36 o 
  -1   4   3        0.02       -0.68      0.99 o 
   0   4   3       12.20       13.38      1.58 o 
   1   4   3      127.07      120.35      2.45 o 
   2   4   3      181.72      199.86      2.53 o 
   3   4   3       60.83       68.21      2.41 o 
   4   4   3       26.34       29.37      1.60 o 
   5   4   3       15.77       15.03      1.45 o 
   6   4   3       93.11       96.65      1.73 o 
   7   4   3      188.79      192.06      4.68 o 
   8   4   3        0.52        2.28      1.67 o 
   9   4   3        5.24        7.72      1.29 o 
  10   4   3        4.11        5.02      2.30 o 
  11   4   3        0.17        1.40      3.13 o 
 -13   5   3       21.66       19.54      3.76 o 
 -12   5   3        9.21       15.98      6.60 o 
 -11   5   3        3.17        1.57      2.45 o 
 -10   5   3       64.27       66.39      3.54 o 
  -9   5   3        1.17       -1.01      2.54 o 
  -8   5   3       10.62        9.31      2.44 o 
  -7   5   3       39.31       33.46      2.08 o 
  -6   5   3       62.53       64.16      2.27 o 
  -5   5   3       21.60       25.84      1.70 o 
  -4   5   3       26.63       29.64      1.72 o 
  -3   5   3       38.12       42.39      2.57 o 
  -2   5   3        6.18        5.93      1.79 o 
  -1   5   3       53.02       58.04      1.88 o 
   0   5   3       13.87       11.86      1.55 o 
   1   5   3      101.95      102.00      2.31 o 
   2   5   3      433.29      457.13      4.85 o 
   3   5   3       35.34       34.74      1.88 o 
   4   5   3       12.44       11.47      1.91 o 
   5   5   3        7.99        7.51      1.31 o 
   6   5   3       42.10       46.72      1.53 o 
   7   5   3      100.21       99.60      1.76 o 
   8   5   3        4.11        3.98      1.87 o 
   9   5   3        5.10        3.03      4.08 o 
  10   5   3        0.28       -2.84      3.49 o 
 -12   6   3        8.26       10.42      3.77 o 
 -11   6   3        0.00        3.83      2.89 o 
 -10   6   3       16.44       11.64      3.45 o 
  -9   6   3        5.11        3.95      2.35 o 
  -8   6   3        2.32        1.01      2.10 o 
  -7   6   3        0.02        0.42      0.95 o 
  -6   6   3       92.19       96.26      2.76 o 
  -5   6   3       52.25       46.86      3.46 o 
  -4   6   3        6.15        6.11      1.52 o 
  -3   6   3       30.92       30.28      2.21 o 
  -2   6   3       32.20       34.67      2.82 o 
  -1   6   3       36.65       35.49      2.98 o 
   0   6   3        2.83        3.36      1.46 o 
   1   6   3       11.41       17.69      1.81 o 
   2   6   3        4.63        5.00      1.67 o 
   3   6   3       36.27       42.36      2.25 o 
   4   6   3        7.73        8.46      1.99 o 
   5   6   3      106.67      105.52      2.46 o 
   6   6   3       63.61       63.04      2.25 o 
   7   6   3       66.47       64.84      3.61 o 
   8   6   3      113.59      113.97      4.60 o 
   9   6   3       86.92       94.33      4.61 o 
  10   6   3        7.09        3.59      5.00 o 
 -11   7   3        0.25        3.37      3.60 o 
 -10   7   3        0.87       -0.97      2.51 o 
  -9   7   3        0.76        1.44      2.61 o 
  -8   7   3        4.09        2.37      0.92 o 
  -7   7   3        0.70       -1.32      1.32 o 
  -6   7   3        0.63       -1.44      1.44 o 
  -5   7   3        0.61        0.89      1.71 o 
  -4   7   3        1.21        3.36      1.64 o 
  -3   7   3        2.46        4.04      2.11 o 
  -2   7   3        2.21        1.75      1.83 o 
  -1   7   3       13.30       13.99      1.70 o 
   0   7   3       91.47       90.39      2.58 o 
   1   7   3        6.25        7.89      1.65 o 
   2   7   3        2.56        4.13      1.54 o 
   3   7   3       55.71       61.30      4.60 o 
   4   7   3       66.29       77.06      2.64 o 
   5   7   3        7.23        5.57      2.23 o 
   6   7   3        0.02       -1.16      1.49 o 
   7   7   3        4.59        3.29      1.52 o 
   8   7   3        0.05       -0.56      6.27 o 
   9   7   3        1.46        2.49      4.12 o 
 -10   8   3        0.01        3.62      2.92 o 
  -9   8   3        0.00        2.69      2.77 o 
  -8   8   3        0.51       -2.54      3.22 o 
  -7   8   3        6.53        6.60      2.35 o 
  -6   8   3        5.23        4.32      2.78 o 
  -5   8   3        1.82        0.75      1.90 o 
  -4   8   3        0.76        2.12      1.57 o 
  -3   8   3        8.63       10.66      2.42 o 
  -2   8   3        4.02        4.69      1.98 o 
  -1   8   3        0.85        0.54      1.51 o 
   0   8   3       24.42       28.46      2.21 o 
   1   8   3        2.77        5.98      1.96 o 
   2   8   3        4.93        4.81      1.89 o 
   3   8   3        7.78        6.86      1.88 o 
   4   8   3       80.36       88.29      3.21 o 
   5   8   3       55.57       50.71      2.33 o 
   6   8   3        2.29        1.81      1.94 o 
   7   8   3        9.56       11.36      4.60 o 
  -8   9   3        0.00       -1.17      4.93 o 
  -7   9   3        3.51        0.20      1.88 o 
  -6   9   3        1.50        1.63      2.04 o 
  -5   9   3        6.28        4.61      2.18 o 
  -4   9   3        0.37        1.12      1.91 o 
  -3   9   3        2.19       -0.14      1.66 o 
  -2   9   3       31.72       27.79      2.31 o 
  -1   9   3       37.01       32.70      5.16 o 
   0   9   3        0.78        0.58      1.88 o 
   1   9   3        5.09        2.60      2.39 o 
   2   9   3       32.07       34.39      2.60 o 
   3   9   3       81.85       89.41      2.63 o 
   4   9   3       10.59        9.97      1.80 o 
   5   9   3        5.59        3.91      1.71 o 
   6   9   3        1.25        4.42      7.87 o 
  -6  10   3        0.42        0.98      2.18 o 
  -5  10   3        2.14        0.32      3.16 o 
  -4  10   3        0.39        2.62      2.23 o 
  -3  10   3        3.76        4.75      2.01 o 
  -2  10   3        1.08        4.80      2.25 o 
  -1  10   3        0.37       -1.00      2.04 o 
   0  10   3        8.71        8.70      2.47 o 
   1  10   3       32.92       38.13      3.92 o 
   2  10   3       13.93        9.91      2.73 o 
   3  10   3        3.26        5.22      1.97 o 
 -14   0   4        0.60        2.07      4.66 o 
 -12   0   4      535.14      556.50      6.52 o 
 -10   0   4       24.04       23.96      3.09 o 
  -8   0   4      153.89      163.55      2.89 o 
  -6   0   4        5.12        3.58      1.15 o 
  -4   0   4      150.20      138.13      3.68 o 
  -2   0   4     2926.66     2790.11     31.04 o 
   0   0   4      627.74      632.85      5.22 o 
   2   0   4      371.16      386.50      3.53 o 
   4   0   4       96.13       95.88      2.21 o 
   6   0   4      107.78      113.77      2.28 o 
   8   0   4       71.04       68.57      2.72 o 
  10   0   4       18.81       18.14      2.87 o 
 -15   1   4        9.69       16.11      6.23 o 
 -14   1   4        1.85        5.92      2.62 o 
 -13   1   4       18.93       17.02      1.65 o 
 -12   1   4      288.33      309.24      5.64 o 
 -11   1   4      104.68      105.73      1.93 o 
 -10   1   4       95.05       98.60      2.30 o 
  -9   1   4        1.05        1.07      0.61 o 
  -8   1   4        6.21        5.35      0.75 o 
  -7   1   4       24.56       26.99      1.23 o 
  -6   1   4     1386.15     1462.90     10.75 o 
  -5   1   4      314.02      307.09      2.59 o 
  -4   1   4      188.03      180.67      2.11 o 
  -3   1   4      113.08      109.79      2.08 o 
  -2   1   4      219.55      196.37      2.75 o 
  -1   1   4       16.52       14.20      2.44 o 
   0   1   4     1240.07     1152.05      8.70 o 
   1   1   4        2.53        2.77      0.52 o 
   2   1   4       21.06       19.18      0.90 o 
   3   1   4      301.78      316.15      2.29 o 
   4   1   4       12.38        9.05      1.03 o 
   5   1   4        0.21        1.00      1.04 o 
   6   1   4      122.13      107.50      2.01 o 
   7   1   4       37.43       32.78      2.60 o 
   8   1   4      138.10      125.52      1.92 o 
   9   1   4        1.37       -0.29      1.01 o 
  10   1   4       11.64        9.38      1.37 o 
  11   1   4        2.32        1.99      1.40 o 
 -15   2   4        1.90        0.69      3.42 o 
 -14   2   4        3.09        1.33      2.16 o 
 -13   2   4       98.53      113.39      3.45 o 
 -12   2   4       27.85       32.34      2.17 o 
 -11   2   4        3.19        0.62      2.07 o 
 -10   2   4      100.62      105.04      2.88 o 
  -9   2   4       61.73       68.54      2.53 o 
  -8   2   4       13.32       15.73      0.50 o 
  -7   2   4        7.29       13.04      0.93 o 
  -6   2   4       45.38       48.68      1.74 o 
  -5   2   4      680.01      717.19      5.75 o 
  -4   2   4       45.82       47.08      1.32 o 
  -3   2   4     1721.46     1708.21     12.93 o 
  -2   2   4      476.00      471.63      3.59 o 
  -1   2   4        2.48        1.27      0.54 o 
   0   2   4      103.16      108.32      1.27 o 
   1   2   4       20.63       20.50      2.26 o 
   2   2   4      397.14      411.74      3.70 o 
   3   2   4       34.57       40.34      1.47 o 
   4   2   4        7.32        8.71      0.93 o 
   5   2   4       34.29       36.49      2.46 o 
   6   2   4       30.51       30.49      1.64 o 
   7   2   4       49.70       46.81      1.68 o 
   8   2   4       21.70       25.50      1.26 o 
   9   2   4        0.47        0.58      1.18 o 
  10   2   4       20.63       22.17      2.74 o 
  11   2   4        1.27       -1.62      2.16 o 
 -15   3   4        2.04        2.82      2.21 o 
 -14   3   4        0.15        0.06      2.28 o 
 -13   3   4        2.29        2.31      2.61 o 
 -12   3   4        0.38        0.00      2.69 o 
 -11   3   4       63.13       67.28      2.86 o 
 -10   3   4       35.18       34.17      2.57 o 
  -9   3   4       25.18       23.42      2.42 o 
  -8   3   4       69.96       64.57      2.83 o 
  -7   3   4       46.43       45.58      3.06 o 
  -6   3   4        0.19        0.45      0.93 o 
  -5   3   4       99.92       85.86      1.85 o 
  -4   3   4       64.04       61.48      2.04 o 
  -3   3   4       51.80       52.12      2.12 o 
  -2   3   4      204.32      212.40      2.65 o 
  -1   3   4        0.01        1.59      1.34 o 
   0   3   4       26.26       31.46      1.34 o 
   1   3   4       27.03       30.37      1.55 o 
   2   3   4     1531.47     1595.52     17.21 o 
   3   3   4      200.84      209.08      2.90 o 
   4   3   4        8.76        7.39      1.56 o 
   5   3   4       56.07       61.94      1.84 o 
   6   3   4      111.04      112.25      2.83 o 
   7   3   4      216.67      201.27      2.80 o 
   8   3   4        0.24        0.96      0.93 o 
   9   3   4        5.54        2.85      1.02 o 
  10   3   4        9.09        5.37      1.71 o 
  11   3   4        6.72        9.12      2.48 o 
 -14   4   4        0.03        2.26      2.45 o 
 -13   4   4        0.17       -1.00      2.54 o 
 -12   4   4        1.84        2.54      2.50 o 
 -11   4   4       21.05       18.22      2.90 o 
 -10   4   4       87.91       93.46      4.54 o 
  -9   4   4       18.82       17.45      3.53 o 
  -8   4   4       79.43       76.07      3.71 o 
  -7   4   4        9.23        5.72      0.88 o 
  -6   4   4       20.15       19.81      0.91 o 
  -5   4   4       71.53       67.73      2.02 o 
  -4   4   4     3309.96     3303.13     25.49 o 
  -3   4   4     2872.18     2775.96     20.31 o 
  -2   4   4       10.71        8.91      1.32 o 
  -1   4   4        4.05        4.46      1.20 o 
   0   4   4      621.38      611.23      4.74 o 
   1   4   4      609.96      619.87      4.81 o 
   2   4   4       40.60       45.23      2.33 o 
   3   4   4        1.71        2.71      1.70 o 
   4   4   4        0.05        0.73      1.52 o 
   5   4   4       13.05       15.24      1.84 o 
   6   4   4       56.99       53.63      2.25 o 
   7   4   4       40.02       42.47      2.27 o 
   8   4   4        9.96        9.53      1.63 o 
   9   4   4       30.80       31.10      2.36 o 
  10   4   4        0.27        3.92      3.20 o 
 -14   5   4       18.07       23.43      5.30 o 
 -13   5   4        6.28        4.65      4.39 o 
 -12   5   4        8.26       12.41      2.90 o 
 -11   5   4        2.56        2.55      2.95 o 
 -10   5   4       47.00       49.50      3.30 o 
  -9   5   4       54.13       61.28      5.20 o 
  -8   5   4        0.87        0.81      0.54 o 
  -7   5   4       13.52       17.16      1.27 o 
  -6   5   4       78.88       79.26      2.02 o 
  -5   5   4      774.35      778.45      6.83 o 
  -4   5   4        5.31        6.80      1.81 o 
  -3   5   4       43.24       43.67      2.49 o 
  -2   5   4        1.02       -1.61      1.61 o 
  -1   5   4       25.96       28.29      1.89 o 
   0   5   4        5.60        5.98      1.39 o 
   1   5   4        1.13        2.35      1.46 o 
   2   5   4      278.83      268.31      4.51 o 
   3   5   4       21.79       28.27      3.98 o 
   4   5   4       16.25       20.07      2.29 o 
   5   5   4       33.75       39.26      1.70 o 
   6   5   4       11.80       13.27      1.49 o 
   7   5   4       37.86       39.84      2.35 o 
   8   5   4       33.31       32.62      2.04 o 
   9   5   4        0.04       -0.52      2.54 o 
  10   5   4        1.40        2.44      6.15 o 
 -13   6   4        0.07        9.94      5.12 o 
 -12   6   4        6.62        8.23      3.74 o 
 -11   6   4        3.19        4.60      2.89 o 
 -10   6   4       12.74        7.85      2.92 o 
  -9   6   4        3.35       -1.20      2.40 o 
  -8   6   4        1.24        0.95      1.39 o 
  -7   6   4        8.40        5.84      1.32 o 
  -6   6   4      109.27       98.49      2.86 o 
  -5   6   4      331.56      313.55      4.27 o 
  -4   6   4      257.80      234.19      3.70 o 
  -3   6   4       16.70       20.74      2.43 o 
  -2   6   4        0.01       -0.54      1.64 o 
  -1   6   4       12.73       15.87      2.81 o 
   0   6   4       12.35       14.81      1.87 o 
   1   6   4       26.78       32.12      1.76 o 
   2   6   4        0.77        2.34      1.50 o 
   3   6   4        8.42        9.15      2.69 o 
   4   6   4       17.79       21.02      4.52 o 
   5   6   4       39.52       43.82      3.21 o 
   6   6   4        8.39        8.88      2.41 o 
   7   6   4       40.26       45.39      2.45 o 
   8   6   4       30.14       41.70      5.15 o 
   9   6   4        8.78        5.82      3.26 o 
 -12   7   4        0.91       -5.25      5.25 o 
 -11   7   4       38.19       46.11      4.17 o 
 -10   7   4        4.77        5.47      3.59 o 
  -9   7   4        1.37       -0.25      2.21 o 
  -8   7   4        8.22        4.89      1.47 o 
  -7   7   4        1.47        2.89      1.91 o 
  -6   7   4       90.32       96.06      3.79 o 
  -5   7   4       13.01       14.21      2.84 o 
  -4   7   4       11.68       10.14      2.29 o 
  -3   7   4        5.10       10.40      2.09 o 
  -2   7   4       19.40       16.80      2.27 o 
  -1   7   4        8.93        9.35      1.69 o 
   0   7   4       17.19       19.90      1.89 o 
   1   7   4        0.99        1.87      1.45 o 
   2   7   4        2.42        3.67      1.67 o 
   3   7   4        0.64        2.09      1.38 o 
   4   7   4        3.20        4.12      1.70 o 
   5   7   4        6.38        6.44      1.87 o 
   6   7   4        0.33       -0.59      1.72 o 
   7   7   4        1.18        2.51      3.78 o 
   8   7   4        0.71       -0.51      4.71 o 
 -10   8   4        0.26       -2.92      2.92 o 
  -9   8   4        0.71       -0.44      2.75 o 
  -8   8   4        0.28        0.22      2.32 o 
  -7   8   4        3.16        4.34      1.81 o 
  -6   8   4       69.01       73.34      3.02 o 
  -5   8   4       29.28       41.60      4.09 o 
  -4   8   4        3.25        2.48      1.97 o 
  -3   8   4        7.08        8.15      2.44 o 
  -2   8   4       64.47       70.96      2.84 o 
  -1   8   4      207.29      223.51      3.56 o 
   0   8   4       43.84       46.70      3.17 o 
   1   8   4       13.10       15.18      2.17 o 
   2   8   4        5.88        4.37      2.11 o 
   3   8   4       47.14       57.97      3.19 o 
   4   8   4        6.63        7.06      1.79 o 
   5   8   4        6.04        6.20      2.16 o 
   6   8   4        0.77       -1.59      1.82 o 
   7   8   4        2.47        8.83      7.83 o 
  -8   9   4        5.10        0.92      3.73 o 
  -7   9   4        1.06        0.86      2.02 o 
  -6   9   4        9.33        5.13      2.88 o 
  -5   9   4        0.82       -1.00      2.82 o 
  -4   9   4        6.81        9.05      2.34 o 
  -3   9   4        3.18        4.20      2.29 o 
  -2   9   4        0.79       -0.66      2.31 o 
  -1   9   4        1.74        0.99      2.29 o 
   0   9   4       40.63       44.36      2.88 o 
   1   9   4       11.29       10.30      2.06 o 
   2   9   4       15.24       18.57      2.73 o 
   3   9   4       14.73       14.62      2.28 o 
   4   9   4       10.06        9.90      2.11 o 
   5   9   4        1.08       -0.26      1.87 o 
  -6  10   4        0.07       -0.09      3.48 o 
  -5  10   4        6.30        4.68      3.37 o 
  -4  10   4        2.71        2.82      2.46 o 
  -3  10   4        0.09       -1.74      2.40 o 
  -2  10   4        1.68        0.99      2.57 o 
  -1  10   4        7.32        5.75      2.30 o 
   0  10   4       58.96       63.41      4.07 o 
   1  10   4       30.79       27.92      3.75 o 
   2  10   4       11.35       14.37      2.54 o 
 -15   0   5        2.50       -1.71      5.17 o 
 -13   0   5       45.37       44.28      1.72 o 
 -11   0   5      898.68      954.90     10.59 o 
  -9   0   5        2.98        4.33      1.30 o 
  -7   0   5     1021.80     1028.02     11.36 o 
  -5   0   5      268.15      281.35      5.28 o 
  -3   0   5       22.34       17.12      5.61 o 
  -1   0   5       23.48       25.87      2.60 o 
   1   0   5      610.58      606.51      5.44 o 
   3   0   5       53.15       52.67      2.36 o 
   5   0   5        8.70        4.55      1.77 o 
   7   0   5       20.47       19.80      1.92 o 
   9   0   5       15.22       13.75      2.24 o 
  11   0   5        0.97        1.02      1.56 o 
 -15   1   5        2.40        5.94      3.93 o 
 -14   1   5        2.12        2.48      1.55 o 
 -13   1   5       17.36       16.22      4.32 o 
 -12   1   5       71.94       71.22      3.11 o 
 -11   1   5      155.66      163.26      4.11 o 
 -10   1   5       61.84       58.24      1.61 o 
  -9   1   5        5.42        6.06      0.96 o 
  -8   1   5      200.48      205.91      2.29 o 
  -7   1   5     1338.47     1368.10     10.50 o 
  -6   1   5      233.89      248.70      2.56 o 
  -5   1   5     1006.75     1030.67      7.57 o 
  -4   1   5      188.57      182.85      2.41 o 
  -3   1   5       11.53       15.46      2.36 o 
  -2   1   5       57.27       61.14      1.86 o 
  -1   1   5     1337.74     1465.63      9.26 o 
   0   1   5     1109.33     1229.01      9.36 o 
   1   1   5      160.93      180.84      3.95 o 
   2   1   5       44.13       49.47      1.14 o 
   3   1   5       30.26       30.31      1.10 o 
   4   1   5      156.17      148.65      2.22 o 
   5   1   5        0.24       -0.82      1.01 o 
   6   1   5        4.91        5.15      1.09 o 
   7   1   5      156.59      145.61      2.87 o 
   8   1   5       43.54       39.63      2.13 o 
   9   1   5       32.90       27.66      1.55 o 
  10   1   5        1.18        0.13      1.44 o 
  11   1   5        0.09        0.91      1.99 o 
 -15   2   5        2.91        0.09      2.09 o 
 -14   2   5       49.16       50.06      2.54 o 
 -13   2   5       76.19       93.56      5.37 o 
 -12   2   5      118.37      124.48      3.79 o 
 -11   2   5       35.95       41.30      2.87 o 
 -10   2   5       55.92       59.48      6.19 o 
  -9   2   5      156.29      162.93      2.77 o 
  -8   2   5      147.92      151.72      2.10 o 
  -7   2   5       73.94       81.08      4.33 o 
  -6   2   5        0.78        0.46      1.16 o 
  -5   2   5      136.21      130.11      2.06 o 
  -4   2   5      517.50      503.79      4.48 o 
  -3   2   5        3.03        3.87      1.02 o 
  -2   2   5      144.68      155.33      2.27 o 
  -1   2   5       87.14       83.76      3.70 o 
   0   2   5        0.28        0.38      1.24 o 
   1   2   5      796.47      843.65      6.69 o 
   2   2   5        0.02        0.19      0.59 o 
   3   2   5       33.54       37.72      1.12 o 
   4   2   5      121.45      116.30      1.77 o 
   5   2   5      360.70      341.42      3.32 o 
   6   2   5       35.84       31.58      1.57 o 
   7   2   5        7.80        7.11      1.55 o 
   8   2   5       50.36       48.25      3.42 o 
   9   2   5        1.15        0.03      1.15 o 
  10   2   5        0.49        1.67      1.34 o 
  11   2   5        2.72        4.53      3.98 o 
 -15   3   5       30.38       23.51      5.09 o 
 -14   3   5       11.94       14.09      2.41 o 
 -13   3   5        1.37       -0.10      2.21 o 
 -12   3   5       12.81       10.57      2.98 o 
 -11   3   5       25.37       24.41      2.77 o 
 -10   3   5       18.36       14.62      3.00 o 
  -9   3   5        1.24       -0.35      3.31 o 
  -8   3   5        5.61        5.94      1.01 o 
  -7   3   5       76.83       72.66      1.68 o 
  -6   3   5        0.38        1.88      1.13 o 
  -5   3   5       41.92       33.28      1.16 o 
  -4   3   5      455.96      466.85      4.05 o 
  -3   3   5       15.01       16.13      1.01 o 
  -2   3   5      127.42      131.10      2.25 o 
  -1   3   5      109.37      125.47      1.78 o 
   0   3   5      583.21      656.21      7.06 o 
   1   3   5      798.71      814.20      6.08 o 
   2   3   5       42.15       46.98      1.85 o 
   3   3   5        0.02        0.55      1.52 o 
   4   3   5      106.89      106.61      3.10 o 
   5   3   5      255.22      252.86      3.16 o 
   6   3   5       25.75       23.34      1.33 o 
   7   3   5       83.84       75.48      2.31 o 
   8   3   5        0.72       -0.50      1.15 o 
   9   3   5        7.58        8.52      1.35 o 
  10   3   5        0.31        1.32      2.44 o 
 -14   4   5        2.12       -3.32      4.46 o 
 -13   4   5       12.26       13.75      3.12 o 
 -12   4   5        8.84        7.16      2.44 o 
 -11   4   5        9.58        7.00      2.41 o 
 -10   4   5        1.52        0.81      2.11 o 
  -9   4   5        0.05        2.09      2.19 o 
  -8   4   5        0.61        0.20      0.90 o 
  -7   4   5       54.87       49.64      2.20 o 
  -6   4   5       23.10       23.72      1.32 o 
  -5   4   5      149.82      156.76      2.18 o 
  -4   4   5       70.70       70.39      2.07 o 
  -3   4   5       25.23       20.31      1.64 o 
  -2   4   5       84.36       92.40      2.56 o 
  -1   4   5       49.97       55.06      1.51 o 
   0   4   5      111.98      110.62      5.62 o 
   1   4   5       91.46      100.23      1.97 o 
   2   4   5      182.37      200.27      3.63 o 
   3   4   5       16.39       16.65      1.70 o 
   4   4   5        5.28        3.45      2.79 o 
   5   4   5       77.60       79.09      2.65 o 
   6   4   5      191.65      190.90      4.43 o 
   7   4   5      248.03      239.44      4.27 o 
   8   4   5        2.25        2.31      1.60 o 
   9   4   5        6.44        2.52      1.91 o 
  10   4   5        6.17        8.38      3.61 o 
 -14   5   5        9.92        6.71      4.99 o 
 -13   5   5        1.52       -1.02      2.85 o 
 -12   5   5        0.01       -0.67      3.78 o 
 -11   5   5        3.65        5.42      2.95 o 
 -10   5   5        5.32        4.67      3.21 o 
  -9   5   5        0.03        1.20      2.30 o 
  -8   5   5        0.33        0.91      0.73 o 
  -7   5   5       22.80       20.62      1.06 o 
  -6   5   5        0.26        0.05      1.05 o 
  -5   5   5      103.09      100.92      2.90 o 
  -4   5   5        3.01        3.81      1.82 o 
  -3   5   5       87.69       84.58      3.12 o 
  -2   5   5        0.06        1.20      1.50 o 
  -1   5   5        8.89        7.66      2.07 o 
   0   5   5       46.69       52.53      2.47 o 
   1   5   5       30.69       29.39      1.87 o 
   2   5   5        0.32        0.56      1.04 o 
   3   5   5       43.24       43.03      2.81 o 
   4   5   5        1.38        1.06      1.59 o 
   5   5   5        6.30        4.54      1.54 o 
   6   5   5        3.20        5.10      1.74 o 
   7   5   5        2.20        2.65      1.94 o 
   8   5   5        5.23        5.21      1.72 o 
   9   5   5        0.94        3.45      4.30 o 
 -13   6   5        6.55        5.97      3.24 o 
 -12   6   5        7.50       11.64      5.07 o 
 -11   6   5       16.39       13.43      3.14 o 
 -10   6   5       10.89        9.46      2.98 o 
  -9   6   5        0.49        0.19      0.52 o 
  -8   6   5       15.25       11.03      1.07 o 
  -7   6   5      101.37       97.03      1.70 o 
  -6   6   5      347.79      345.18      4.70 o 
  -5   6   5      113.18      117.58      4.59 o 
  -4   6   5       52.40       52.70      2.83 o 
  -3   6   5       25.33       23.42      2.27 o 
  -2   6   5       11.10       13.01      1.85 o 
  -1   6   5       30.50       34.09      2.98 o 
   0   6   5        0.17       -0.27      1.53 o 
   1   6   5        0.00        0.52      1.26 o 
   2   6   5        8.28        7.66      1.37 o 
   3   6   5       12.43       10.97      2.84 o 
   4   6   5        6.35        5.73      1.88 o 
   5   6   5        1.35        2.61      1.74 o 
   6   6   5        0.60        1.43      2.03 o 
   7   6   5       25.81       30.88      2.14 o 
   8   6   5       29.84       25.61      4.48 o 
 -12   7   5        1.33       -1.32      3.16 o 
 -11   7   5        1.97        4.49      3.50 o 
 -10   7   5        0.49        1.95      3.32 o 
  -9   7   5        9.77        5.31      2.54 o 
  -8   7   5        6.72        3.00      0.95 o 
  -7   7   5       10.41        8.37      1.24 o 
  -6   7   5       10.60        9.87      1.73 o 
  -5   7   5        0.01        0.92      1.87 o 
  -4   7   5        0.38        1.54      1.98 o 
  -3   7   5        7.07        5.39      2.56 o 
  -2   7   5        0.02       -1.70      1.70 o 
  -1   7   5        2.39        3.21      1.66 o 
   0   7   5        9.82       10.68      1.82 o 
   1   7   5        7.79        7.43      1.85 o 
   2   7   5        7.51        4.77      1.73 o 
   3   7   5        7.11        5.58      1.70 o 
   4   7   5        1.14        1.91      1.46 o 
   5   7   5        3.16        4.22      2.00 o 
   6   7   5        3.40        4.01      2.19 o 
   7   7   5        0.07        1.64      3.78 o 
 -10   8   5        5.43        5.16      4.00 o 
  -9   8   5        1.09        2.31      2.65 o 
  -8   8   5       23.19       20.47      2.94 o 
  -7   8   5       74.00       60.87      7.30 o 
  -6   8   5        0.93        0.19      1.74 o 
  -5   8   5        8.85       10.30      2.31 o 
  -4   8   5        3.40        2.90      2.23 o 
  -3   8   5       16.74       16.90      3.16 o 
  -2   8   5       38.71       44.95      3.57 o 
  -1   8   5       16.19       14.11      1.98 o 
   0   8   5       35.34       35.21      3.28 o 
   1   8   5       21.07       23.43      2.12 o 
   2   8   5        8.86        9.84      2.54 o 
   3   8   5        6.20        5.95      2.37 o 
   4   8   5       48.35       47.97      2.68 o 
   5   8   5        2.28        0.79      1.64 o 
   6   8   5        2.14        3.70      4.25 o 
  -8   9   5        3.27        0.73      3.29 o 
  -7   9   5        0.01        2.79      1.81 o 
  -6   9   5        0.02       -0.44      2.47 o 
  -5   9   5        0.11        1.53      2.45 o 
  -4   9   5        0.20        0.28      2.63 o 
  -3   9   5        1.93        5.13      2.20 o 
  -2   9   5        7.21        5.73      2.05 o 
  -1   9   5        1.73        2.36      1.98 o 
   0   9   5        0.64       -1.02      2.48 o 
   1   9   5        3.30        4.72      2.11 o 
   2   9   5        7.76        7.77      2.09 o 
   3   9   5       22.71       22.75      2.74 o 
   4   9   5        1.16        0.47      1.64 o 
  -5  10   5        0.00        0.18      2.27 o 
  -4  10   5        2.23        1.96      2.63 o 
  -3  10   5        2.75       -0.11      2.18 o 
  -2  10   5        0.68       -1.42      2.37 o 
  -1  10   5        0.71        5.76      2.75 o 
   0  10   5        0.82        1.67      2.07 o 
   1  10   5        3.20        8.12      8.30 o 
 -16   0   6        9.09       14.79     11.33 o 
 -14   0   6        0.19        0.51      1.68 o 
 -12   0   6      100.70       96.14      2.58 o 
 -10   0   6        0.55        1.77      1.62 o 
  -8   0   6      156.86      152.40      3.45 o 
  -6   0   6       46.43       41.36      2.74 o 
  -4   0   6       30.15       34.64      5.15 o 
  -2   0   6       94.83       85.37      2.75 o 
   0   0   6      289.45      318.49      3.68 o 
   2   0   6       16.58       15.50      1.21 o 
   4   0   6      176.07      177.35      3.20 o 
   6   0   6        0.84        0.74      1.61 o 
   8   0   6       47.61       48.88      2.35 o 
  10   0   6       15.55       17.87      4.16 o 
 -15   1   6        0.25       -1.08      6.38 o 
 -14   1   6       21.71       19.45      2.46 o 
 -13   1   6       55.57       54.95      2.05 o 
 -12   1   6      214.85      226.37      2.47 o 
 -11   1   6       13.40       15.01      1.37 o 
 -10   1   6      149.94      156.07      1.97 o 
  -9   1   6      325.15      344.53      4.18 o 
  -8   1   6      365.48      373.89      3.65 o 
  -7   1   6       57.55       59.93      1.77 o 
  -6   1   6       68.35       62.57      2.02 o 
  -5   1   6        8.11        7.41      1.45 o 
  -4   1   6        5.21        5.27      1.29 o 
  -3   1   6        4.20        3.78      1.55 o 
  -2   1   6      157.01      180.34      3.87 o 
  -1   1   6      720.77      724.38      6.36 o 
   0   1   6       34.04       37.54      1.37 o 
   1   1   6       81.12       81.05      1.68 o 
   2   1   6        6.56        6.57      1.44 o 
   3   1   6       80.98       75.28      1.64 o 
   4   1   6      391.61      364.21      4.16 o 
   5   1   6       52.11       52.28      1.56 o 
   6   1   6        6.03        6.24      1.47 o 
   7   1   6       47.50       51.87      2.12 o 
   8   1   6        1.72        2.71      1.41 o 
   9   1   6        3.43        0.86      1.05 o 
  10   1   6        6.58       10.66      1.30 o 
 -15   2   6       20.82       15.93      3.35 o 
 -14   2   6       59.16       67.19      2.70 o 
 -13   2   6       56.74       60.56      2.75 o 
 -12   2   6       67.89       78.96      3.16 o 
 -11   2   6       65.91       60.34      3.97 o 
 -10   2   6        5.37        5.40      1.31 o 
  -9   2   6       12.16       12.73      0.98 o 
  -8   2   6        6.41        7.12      0.90 o 
  -7   2   6       47.86       49.37      1.73 o 
  -6   2   6       24.09       31.05      1.30 o 
  -5   2   6       20.02       21.57      1.33 o 
  -4   2   6      656.59      629.97      6.12 o 
  -3   2   6       52.88       50.56      1.70 o 
  -2   2   6      119.64      123.18      4.09 o 
  -1   2   6       25.65       25.58      1.97 o 
   0   2   6      174.71      150.02      3.61 o 
   1   2   6       80.21       81.31      2.99 o 
   2   2   6       35.48       38.51      1.72 o 
   3   2   6      138.16      137.37      3.10 o 
   4   2   6       10.49        6.97      1.02 o 
   5   2   6       65.35       67.58      2.09 o 
   6   2   6      105.05      100.87      3.06 o 
   7   2   6        9.86        9.61      1.53 o 
   8   2   6        3.39        3.41      1.31 o 
   9   2   6        1.34        2.59      1.31 o 
  10   2   6       27.25       33.52      5.35 o 
 -15   3   6       31.90       49.69      3.59 o 
 -14   3   6       14.66       13.76      2.42 o 
 -13   3   6       18.02       23.29      2.54 o 
 -12   3   6        0.00       -0.47      2.61 o 
 -11   3   6        3.10        2.33      2.69 o 
 -10   3   6       11.05       10.13      2.25 o 
  -9   3   6       58.60       63.09      1.65 o 
  -8   3   6        1.73        0.89      0.88 o 
  -7   3   6       55.30       57.86      4.25 o 
  -6   3   6      236.14      238.41      2.99 o 
  -5   3   6       21.73       20.94      1.79 o 
  -4   3   6       12.35       14.41      1.60 o 
  -3   3   6        0.01        1.85      1.03 o 
  -2   3   6       50.15       44.71      2.23 o 
  -1   3   6      235.03      237.08      3.48 o 
   0   3   6      147.02      154.01      2.59 o 
   1   3   6        0.44       -1.43      1.43 o 
   2   3   6        1.22        1.61      0.46 o 
   3   3   6        6.39        7.69      1.16 o 
   4   3   6      119.59      116.99      3.64 o 
   5   3   6       86.60       82.78      1.96 o 
   6   3   6       14.93       11.80      1.53 o 
   7   3   6       79.51       76.67      1.86 o 
   8   3   6        2.60        4.66      1.43 o 
   9   3   6        0.07        1.34      2.53 o 
 -14   4   6       19.52       21.93      3.60 o 
 -13   4   6        2.07        0.97      2.54 o 
 -12   4   6        0.01        2.09      2.26 o 
 -11   4   6       10.21       11.53      2.52 o 
 -10   4   6        2.29        4.06      2.27 o 
  -9   4   6        1.00        1.44      0.54 o 
  -8   4   6        9.94        5.03      1.02 o 
  -7   4   6       58.08       53.58      1.40 o 
  -6   4   6        0.11        0.14      1.01 o 
  -5   4   6       11.58       20.52      4.17 o 
  -4   4   6      371.06      374.88      4.25 o 
  -3   4   6        2.29        3.49      0.97 o 
  -2   4   6       12.28       10.39      1.67 o 
  -1   4   6       50.46       57.66      2.93 o 
   0   4   6        0.08        1.26      0.99 o 
   1   4   6       60.98       65.98      1.90 o 
   2   4   6        2.83        5.02      1.41 o 
   3   4   6        5.63        6.45      1.80 o 
   4   4   6        6.60        7.84      2.12 o 
   5   4   6        5.60        8.63      1.36 o 
   6   4   6      136.67      138.24      3.55 o 
   7   4   6       39.26       32.29      2.24 o 
   8   4   6        0.02        1.36      1.65 o 
   9   4   6        0.32        0.53      4.81 o 
 -14   5   6        7.59       10.84      3.48 o 
 -13   5   6        2.49        3.16      3.04 o 
 -12   5   6        4.36       -0.33      2.37 o 
 -11   5   6        1.11        3.22      2.56 o 
 -10   5   6       38.20       26.26      4.11 o 
  -9   5   6       60.55       51.73      1.44 o 
  -8   5   6       30.63       27.58      2.11 o 
  -7   5   6        2.54        3.52      1.53 o 
  -6   5   6        6.13        6.15      1.69 o 
  -5   5   6       14.38       15.72      1.60 o 
  -4   5   6        7.57        7.04      1.34 o 
  -3   5   6        0.83        1.36      1.47 o 
  -2   5   6       13.16       17.37      2.30 o 
  -1   5   6        0.01       -0.18      1.39 o 
   0   5   6       46.48       46.28      1.88 o 
   1   5   6      137.71      134.08      2.39 o 
   2   5   6        3.35        4.83      1.41 o 
   3   5   6        0.68        0.77      0.90 o 
   4   5   6        7.20        6.28      2.02 o 
   5   5   6       11.98       10.18      1.90 o 
   6   5   6       24.11       27.15      2.61 o 
   7   5   6        2.97        2.10      2.03 o 
   8   5   6        9.06        7.64      2.98 o 
 -13   6   6        0.00        0.32      3.16 o 
 -12   6   6        2.57       13.36      8.13 o 
 -11   6   6        8.07        3.90      2.84 o 
 -10   6   6        0.49        0.48      2.79 o 
  -9   6   6        0.23        1.27      1.09 o 
  -8   6   6       15.80        7.50      1.79 o 
  -7   6   6       15.08       17.58      2.39 o 
  -6   6   6      356.94      328.25      3.80 o 
  -5   6   6      308.32      292.69      3.92 o 
  -4   6   6      341.18      339.85      4.95 o 
  -3   6   6      574.99      581.84      6.60 o 
  -2   6   6      449.13      442.21      5.37 o 
  -1   6   6      144.62      154.40      2.93 o 
   0   6   6        6.95        7.32      1.43 o 
   1   6   6        9.60        6.82      1.71 o 
   2   6   6       25.80       28.76      2.98 o 
   3   6   6        6.64        4.43      1.22 o 
   4   6   6        1.84        1.74      1.14 o 
   5   6   6       11.83       10.70      2.04 o 
   6   6   6        3.86        1.44      2.05 o 
   7   6   6       10.39        8.53      2.01 o 
 -12   7   6        0.00       -2.84      4.13 o 
 -11   7   6       20.29       16.19      4.01 o 
 -10   7   6        1.04        1.14      3.58 o 
  -9   7   6        8.53        8.66      2.15 o 
  -8   7   6       78.75       69.18      2.25 o 
  -7   7   6       35.21       31.49      1.79 o 
  -6   7   6        3.18        2.49      1.55 o 
  -5   7   6        3.58        3.74      2.12 o 
  -4   7   6       11.20       14.57      2.03 o 
  -3   7   6        0.08        1.17      2.03 o 
  -2   7   6       29.46       35.36      2.63 o 
  -1   7   6       55.29       64.85      2.44 o 
   0   7   6       52.87       50.51      3.04 o 
   1   7   6        4.95        4.04      1.45 o 
   2   7   6        0.19        1.10      1.33 o 
   3   7   6       42.92       46.77      1.97 o 
   4   7   6        1.08        1.44      1.42 o 
   5   7   6        0.02       -2.00      2.00 o 
   6   7   6        0.33        2.29      1.78 o 
 -10   8   6        0.35        2.72      3.87 o 
  -9   8   6        0.26        2.16      2.80 o 
  -8   8   6       19.96       19.70      2.05 o 
  -7   8   6       23.00       15.62      2.34 o 
  -6   8   6       99.23       85.80      7.67 o 
  -5   8   6        3.75        2.41      2.07 o 
  -4   8   6        8.60        8.21      2.40 o 
  -3   8   6       15.48       11.35      2.13 o 
  -2   8   6      221.97      221.39      4.76 o 
  -1   8   6       34.66       33.71      2.26 o 
   0   8   6        0.22       -1.53      1.62 o 
   1   8   6        2.29        2.38      1.71 o 
   2   8   6        0.42       -0.56      1.81 o 
   3   8   6       45.76       51.32      2.45 o 
   4   8   6        1.09        0.74      1.92 o 
   5   8   6        1.87        4.92      2.39 o 
  -8   9   6       12.34       10.23      5.01 o 
  -7   9   6        0.16        0.51      1.52 o 
  -6   9   6        0.91        1.44      2.20 o 
  -5   9   6        1.31        2.28      2.25 o 
  -4   9   6        0.15        1.79      1.93 o 
  -3   9   6        0.66        7.48      3.66 o 
  -2   9   6        0.31        0.53      2.80 o 
  -1   9   6        7.75        3.22      2.03 o 
   0   9   6       19.31       12.61      2.56 o 
   1   9   6        0.37       -0.17      2.53 o 
   2   9   6        0.16        0.62      1.95 o 
   3   9   6        0.21        5.45      2.94 o 
  -4  10   6        2.18        7.45      2.74 o 
  -3  10   6        2.16        1.45      2.44 o 
  -2  10   6        0.14        1.65      2.25 o 
 -15   0   7       20.54       -0.03      8.17 o 
 -13   0   7        1.98        2.09      1.22 o 
 -11   0   7       77.29       80.04      3.87 o 
  -9   0   7       11.60       12.37      1.77 o 
  -7   0   7       37.66       45.71      3.13 o 
  -5   0   7       98.41      105.62      2.98 o 
  -3   0   7      463.66      486.31      9.83 o 
  -1   0   7      950.27     1067.59     15.54 o 
   1   0   7      162.62      150.27      4.68 o 
   3   0   7     1695.15     1675.54     28.96 o 
   5   0   7        0.12        1.61      1.45 o 
   7   0   7        8.92        5.05      1.92 o 
   9   0   7       12.84       23.00      3.50 o 
 -16   1   7        5.44        2.28      4.13 o 
 -15   1   7        3.50        3.57      1.89 o 
 -14   1   7        0.54        1.24      1.46 o 
 -13   1   7        1.43        0.69      0.71 o 
 -12   1   7       16.54       18.99      1.52 o 
 -11   1   7       15.00       16.41      1.25 o 
 -10   1   7        0.09       -0.67      1.00 o 
  -9   1   7       14.11       15.17      1.40 o 
  -8   1   7      441.36      448.28      5.25 o 
  -7   1   7      350.49      347.89      4.15 o 
  -6   1   7       10.00        6.97      1.64 o 
  -5   1   7       55.41       53.55      1.75 o 
  -4   1   7       79.73       88.49      2.74 o 
  -3   1   7     1748.90     1922.87     15.70 o 
  -2   1   7       36.13       39.21      2.01 o 
  -1   1   7      348.33      393.30      8.53 o 
   0   1   7       52.37       57.64      4.65 o 
   1   1   7       25.88       24.09      1.55 o 
   2   1   7        3.90        4.83      1.30 o 
   3   1   7      773.53      745.80      9.78 o 
   4   1   7      143.12      134.55      2.58 o 
   5   1   7      155.63      141.52      2.85 o 
   6   1   7        1.58        1.45      1.64 o 
   7   1   7       18.09       16.47      1.39 o 
   8   1   7       11.09        9.01      1.53 o 
   9   1   7        1.57        2.73      1.47 o 
 -15   2   7        6.19        8.63      2.53 o 
 -14   2   7       24.72       22.34      2.38 o 
 -13   2   7       68.35       77.12      3.26 o 
 -12   2   7       39.45       38.82      2.63 o 
 -11   2   7        0.06        0.53      1.38 o 
 -10   2   7        4.03        3.45      0.94 o 
  -9   2   7      127.21      125.79      1.80 o 
  -8   2   7       15.33       13.34      1.35 o 
  -7   2   7       14.63       20.08      1.95 o 
  -6   2   7        0.02        0.26      1.11 o 
  -5   2   7       19.08       15.00      3.32 o 
  -4   2   7      190.34      187.40      3.18 o 
  -3   2   7        2.76        3.78      0.80 o 
  -2   2   7        0.09        1.54      0.84 o 
  -1   2   7      548.51      593.68      7.36 o 
   0   2   7       70.56       86.94      2.15 o 
   1   2   7        0.73       -0.33      1.48 o 
   2   2   7       52.02       52.02      2.17 o 
   3   2   7      246.02      243.11      3.63 o 
   4   2   7      430.52      423.28      6.45 o 
   5   2   7      163.65      163.75      3.49 o 
   6   2   7       32.24       30.45      1.76 o 
   7   2   7        4.08        3.10      1.35 o 
   8   2   7       10.04       10.40      1.50 o 
   9   2   7       35.78       42.58      2.37 o 
 -15   3   7        1.83        0.52      2.52 o 
 -14   3   7        3.28        2.74      2.63 o 
 -13   3   7       14.81       15.56      3.16 o 
 -12   3   7        0.87        0.91      2.00 o 
 -11   3   7       13.13        9.38      0.74 o 
 -10   3   7        6.06        6.22      0.84 o 
  -9   3   7       96.55       96.70      2.92 o 
  -8   3   7       99.25       98.42      2.83 o 
  -7   3   7        6.58        6.86      1.54 o 
  -6   3   7        0.75        0.10      1.43 o 
  -5   3   7       10.82       10.11      1.40 o 
  -4   3   7      121.30      127.19      2.74 o 
  -3   3   7        9.75        9.56      1.09 o 
  -2   3   7        0.84        0.82      1.84 o 
  -1   3   7       36.76       36.11      2.00 o 
   0   3   7        4.20        4.42      1.79 o 
   1   3   7        1.53        1.34      1.86 o 
   2   3   7       20.11       19.93      1.68 o 
   3   3   7        3.19        5.43      1.48 o 
   4   3   7       55.96       56.87      2.12 o 
   5   3   7       46.37       43.20      2.95 o 
   6   3   7       13.59       11.13      1.09 o 
   7   3   7       10.56        9.33      2.19 o 
   8   3   7        0.78        0.95      1.74 o 
   9   3   7        2.13        1.83      3.31 o 
 -15   4   7       87.75      115.56     10.79 o 
 -14   4   7       14.33       14.99      7.27 o 
 -13   4   7        2.26        0.61      2.25 o 
 -12   4   7        0.17       -1.55      2.31 o 
 -11   4   7        5.01        6.63      2.47 o 
 -10   4   7      100.59       91.71      2.50 o 
  -9   4   7        0.35        1.43      0.82 o 
  -8   4   7        0.36        0.34      1.42 o 
  -7   4   7       38.81       34.37      1.85 o 
  -6   4   7      184.02      175.44      4.29 o 
  -5   4   7      100.38      101.04      2.55 o 
  -4   4   7        3.18        4.01      1.36 o 
  -3   4   7        8.07        7.18      2.28 o 
  -2   4   7       20.14       25.93      2.40 o 
  -1   4   7       23.56       29.97      2.01 o 
   0   4   7        0.25        1.66      1.67 o 
   1   4   7       23.12       27.62      3.30 o 
   2   4   7       15.58       16.05      2.66 o 
   3   4   7        6.26        6.65      1.57 o 
   4   4   7        5.06        2.98      0.99 o 
   5   4   7       54.98       56.11      2.48 o 
   6   4   7       13.04       10.31      2.32 o 
   7   4   7        6.33        7.80      2.34 o 
   8   4   7        0.13        0.54      2.92 o 
 -14   5   7        0.45        1.38      3.08 o 
 -13   5   7        0.00        1.38      2.65 o 
 -12   5   7        0.27        0.35      2.46 o 
 -11   5   7        2.24       -0.41      2.34 o 
 -10   5   7        5.13        4.08      1.04 o 
  -9   5   7        0.61       -0.21      0.84 o 
  -8   5   7        0.13       -0.16      1.38 o 
  -7   5   7        3.01        1.82      1.40 o 
  -6   5   7      118.76      119.01      2.75 o 
  -5   5   7        1.49        0.37      1.26 o 
  -4   5   7       35.26       37.17      1.61 o 
  -3   5   7       45.46       45.62      2.17 o 
  -2   5   7       66.72       74.73      2.31 o 
  -1   5   7        0.97        1.53      0.90 o 
   0   5   7       20.33       23.12      1.07 o 
   1   5   7        0.24       -0.51      1.22 o 
   2   5   7        4.55        3.80      0.75 o 
   3   5   7        0.06        0.19      0.83 o 
   4   5   7        3.40        0.71      0.91 o 
   5   5   7       30.38       35.64      2.58 o 
   6   5   7        0.48        3.63      1.56 o 
   7   5   7        0.39        2.67      2.41 o 
 -13   6   7        0.50        1.58      6.26 o 
 -12   6   7        2.34        9.94      5.47 o 
 -11   6   7        2.16        6.19      3.92 o 
 -10   6   7        3.12        1.30      1.02 o 
  -9   6   7        0.99       -0.32      1.03 o 
  -8   6   7        1.00        1.94      1.21 o 
  -7   6   7       12.14       11.29      1.78 o 
  -6   6   7       45.82       47.91      3.81 o 
  -5   6   7       35.56       38.78      2.92 o 
  -4   6   7       72.28       70.61      2.33 o 
  -3   6   7      133.64      135.07      4.37 o 
  -2   6   7        0.98        0.53      1.58 o 
  -1   6   7       55.94       58.04      3.47 o 
   0   6   7       13.31       13.04      1.94 o 
   1   6   7       42.78       44.68      1.94 o 
   2   6   7        6.83        6.64      1.38 o 
   3   6   7       12.81       10.65      1.31 o 
   4   6   7       24.71       33.58      4.56 o 
   5   6   7        0.00       -0.17      1.65 o 
   6   6   7        1.65        2.91      1.69 o 
 -12   7   7        0.04        2.82      3.65 o 
 -11   7   7        4.72        5.50      4.17 o 
 -10   7   7        3.68        4.44      4.89 o 
  -9   7   7        4.09        5.04      2.40 o 
  -8   7   7        3.68        4.59      1.94 o 
  -7   7   7       20.67       19.68      1.74 o 
  -6   7   7        6.41        4.66      1.93 o 
  -5   7   7       23.66       23.03      1.97 o 
  -4   7   7       18.99       22.33      2.22 o 
  -3   7   7        8.92        4.90      2.22 o 
  -2   7   7       13.45       12.67      1.82 o 
  -1   7   7        0.17       -0.23      1.25 o 
   0   7   7        0.55        0.71      1.59 o 
   1   7   7        1.95        2.18      1.59 o 
   2   7   7       23.15       25.72      2.02 o 
   3   7   7        1.12       -2.13      2.13 o 
   4   7   7        4.94        6.97      2.82 o 
   5   7   7        3.76        2.94      3.20 o 
 -10   8   7        1.23        8.96      6.17 o 
  -9   8   7       10.60        3.85      3.25 o 
  -8   8   7       87.83       87.85      3.21 o 
  -7   8   7       19.00       16.42      2.14 o 
  -6   8   7        3.79        3.58      1.78 o 
  -5   8   7        8.97        5.73      1.92 o 
  -4   8   7       24.48       24.45      4.68 o 
  -3   8   7       16.64       13.22      2.13 o 
  -2   8   7        1.16        1.96      2.03 o 
  -1   8   7        3.59        3.59      2.77 o 
   0   8   7        2.07        2.24      1.75 o 
   1   8   7        6.41        5.86      2.05 o 
   2   8   7        1.49        8.61      2.64 o 
   3   8   7        0.06       -0.45      2.53 o 
   4   8   7        3.89        0.44      2.72 o 
  -8   9   7        0.29       -2.50      3.19 o 
  -7   9   7        0.01        1.67      1.78 o 
  -6   9   7        0.23        2.48      1.82 o 
  -5   9   7        7.88        5.00      2.12 o 
  -4   9   7        0.10        0.89      1.95 o 
  -3   9   7        2.26        0.36      2.00 o 
  -2   9   7        0.14       -1.33      2.20 o 
  -1   9   7        0.33        2.55      1.83 o 
   0   9   7        0.31        2.85      2.17 o 
   1   9   7        3.78        8.19      3.46 o 
 -16   0   8        0.12       -1.14      5.66 o 
 -14   0   8       54.06       60.39      2.87 o 
 -12   0   8       36.53       39.79      1.98 o 
 -10   0   8        2.65        2.04      1.69 o 
  -8   0   8      185.06      194.78      8.26 o 
  -6   0   8      216.12      212.81      9.60 o 
  -4   0   8       42.85       40.44      2.79 o 
  -2   0   8      130.99      128.18      5.84 o 
   0   0   8      132.89      134.67      1.94 o 
   2   0   8      538.49      512.85     11.58 o 
   4   0   8      105.54      115.13      9.47 o 
   6   0   8        5.28        3.16      1.47 o 
   8   0   8       47.73       55.79      3.21 o 
 -16   1   8        4.37        8.25      5.99 o 
 -15   1   8        4.81        6.68      2.54 o 
 -14   1   8       27.84       31.92      7.41 o 
 -13   1   8        2.61        3.47      1.43 o 
 -12   1   8        3.56        5.04      1.46 o 
 -11   1   8       56.75       57.74      2.17 o 
 -10   1   8        7.89        8.57      1.46 o 
  -9   1   8       73.73       77.77      2.69 o 
  -8   1   8       49.70       49.26      1.83 o 
  -7   1   8        5.04        4.30      1.59 o 
  -6   1   8       36.49       40.07      3.48 o 
  -5   1   8       18.89       22.43      1.78 o 
  -4   1   8      266.26      273.32      3.58 o 
  -3   1   8       21.53       28.62      2.42 o 
  -2   1   8      105.89      104.49      2.87 o 
  -1   1   8        3.48        2.28      1.22 o 
   0   1   8       35.84       41.63      3.26 o 
   1   1   8       25.37       23.84      1.90 o 
   2   1   8      349.92      345.66      4.60 o 
   3   1   8        3.36        3.72      1.44 o 
   4   1   8       63.37       59.66      2.93 o 
   5   1   8        0.04        0.26      1.27 o 
   6   1   8       30.66       31.01      1.60 o 
   7   1   8        0.07       -1.31      1.40 o 
   8   1   8        5.60        8.04      1.67 o 
 -15   2   8        0.04       -1.06      2.31 o 
 -14   2   8        0.70        1.13      1.86 o 
 -13   2   8       10.10        9.03      1.48 o 
 -12   2   8        0.95        0.99      1.48 o 
 -11   2   8       12.89       10.70      1.02 o 
 -10   2   8       17.02       16.44      1.30 o 
  -9   2   8       11.78       13.06      1.46 o 
  -8   2   8       22.29       24.75      1.62 o 
  -7   2   8       74.60       71.06      1.85 o 
  -6   2   8       96.72       97.09      2.19 o 
  -5   2   8       54.82       56.73      3.31 o 
  -4   2   8        0.02        1.30      1.39 o 
  -3   2   8       61.49       56.84      2.34 o 
  -2   2   8        1.59        1.95      1.95 o 
  -1   2   8       28.50       31.58      2.69 o 
   0   2   8        0.02       -1.04      1.35 o 
   1   2   8       53.42       59.55      2.16 o 
   2   2   8        0.14        1.85      1.59 o 
   3   2   8      141.88      145.52      4.64 o 
   4   2   8       67.90       68.20      2.28 o 
   5   2   8       27.56       22.70      2.22 o 
   6   2   8        3.64        4.31      2.16 o 
   7   2   8        5.91        9.55      2.58 o 
   8   2   8       30.19       33.64      2.57 o 
 -15   3   8       77.52      103.60      5.51 o 
 -14   3   8       10.34        9.36      3.60 o 
 -13   3   8        1.49        1.11      2.05 o 
 -12   3   8        0.20        0.88      1.08 o 
 -11   3   8       11.96       10.04      1.69 o 
 -10   3   8      311.73      301.63      3.70 o 
  -9   3   8       11.03       12.63      1.94 o 
  -8   3   8        0.87        0.42      1.59 o 
  -7   3   8       41.02       40.94      2.20 o 
  -6   3   8       65.99       61.02      2.62 o 
  -5   3   8      110.50      102.91      2.66 o 
  -4   3   8       91.69       85.00      1.88 o 
  -3   3   8       84.94       78.71      1.53 o 
  -2   3   8       62.48       65.78      4.16 o 
  -1   3   8       32.34       35.23      2.07 o 
   0   3   8        1.91        1.54      1.47 o 
   1   3   8        0.11        0.39      1.61 o 
   2   3   8        1.01        0.37      1.51 o 
   3   3   8       32.44       29.42      2.17 o 
   4   3   8       22.06       23.03      1.79 o 
   5   3   8        3.71        3.76      1.79 o 
   6   3   8        1.38        0.03      2.99 o 
   7   3   8        1.29       -1.83      2.73 o 
   8   3   8        1.44        0.95      1.97 o 
 -15   4   8       13.72       13.14      4.55 o 
 -14   4   8        0.10        2.41      6.27 o 
 -13   4   8        2.14        9.83      3.35 o 
 -12   4   8       33.77       39.79      4.06 o 
 -11   4   8       14.18       11.87      1.28 o 
 -10   4   8       33.37       26.93      1.61 o 
  -9   4   8       33.01       26.74      1.37 o 
  -8   4   8        3.64        2.81      1.26 o 
  -7   4   8       18.54       20.34      1.65 o 
  -6   4   8       75.39       70.05      3.02 o 
  -5   4   8     1042.39     1018.51      8.44 o 
  -4   4   8      562.86      544.42      5.11 o 
  -3   4   8        7.93        8.89      2.52 o 
  -2   4   8       54.41       47.35      3.50 o 
  -1   4   8       84.56       80.86      2.69 o 
   0   4   8       71.38       63.09      2.47 o 
   1   4   8        0.44       -0.96      1.51 o 
   2   4   8       27.53       33.15      3.81 o 
   3   4   8        3.38        3.49      2.01 o 
   4   4   8        0.65        0.03      1.43 o 
   5   4   8        0.28        1.76      1.68 o 
   6   4   8        5.51        4.91      2.17 o 
   7   4   8        4.80        4.23      2.64 o 
 -14   5   8        6.50       11.42      3.14 o 
 -13   5   8        1.85        5.68      2.87 o 
 -12   5   8        2.91       -2.09      2.59 o 
 -11   5   8        2.05        0.83      0.91 o 
 -10   5   8       61.11       57.40      4.24 o 
  -9   5   8        9.84        7.90      1.34 o 
  -8   5   8       19.28       20.58      1.76 o 
  -7   5   8       17.83       20.95      1.54 o 
  -6   5   8        4.29        3.80      1.52 o 
  -5   5   8       35.16       33.17      1.79 o 
  -4   5   8       10.90       12.35      2.45 o 
  -3   5   8      272.72      270.96      4.40 o 
  -2   5   8       50.63       50.85      4.11 o 
  -1   5   8       14.90       14.80      2.25 o 
   0   5   8        4.33        4.54      1.88 o 
   1   5   8       49.84       45.91      2.76 o 
   2   5   8       53.39       47.21      2.62 o 
   3   5   8        1.85        4.68      1.74 o 
   4   5   8       68.43       76.00      2.48 o 
   5   5   8        5.88        4.75      1.98 o 
   6   5   8        1.93        1.99      1.74 o 
 -13   6   8        0.60        4.10      4.66 o 
 -12   6   8        6.23        0.49      3.83 o 
 -11   6   8        0.76        8.18      4.08 o 
 -10   6   8        2.33        1.44      1.59 o 
  -9   6   8       24.05       18.70      3.69 o 
  -8   6   8        2.43        2.79      1.76 o 
  -7   6   8       10.25        8.62      1.46 o 
  -6   6   8        6.57        5.01      1.50 o 
  -5   6   8       12.86       14.16      2.02 o 
  -4   6   8      201.71      189.91      3.37 o 
  -3   6   8      144.00      138.67      2.46 o 
  -2   6   8       12.48        8.99      1.60 o 
  -1   6   8       21.64       21.35      1.91 o 
   0   6   8       25.74       25.40      2.77 o 
   1   6   8       25.31       17.14      2.32 o 
   2   6   8        0.02       -0.05      1.89 o 
   3   6   8        1.99        2.43      1.96 o 
   4   6   8        4.39        1.54      1.93 o 
   5   6   8        0.00        1.47      2.40 o 
 -12   7   8        2.91        6.92      8.97 o 
 -11   7   8        1.56        0.37      3.81 o 
 -10   7   8        0.68       -1.56      3.18 o 
  -9   7   8        1.34       -0.31      1.31 o 
  -8   7   8        0.98       -0.42      1.93 o 
  -7   7   8        6.13        5.73      2.01 o 
  -6   7   8        2.24        5.80      2.34 o 
  -5   7   8        2.61        0.20      1.45 o 
  -4   7   8        0.03       -0.97      1.69 o 
  -3   7   8       21.34       24.71      2.04 o 
  -2   7   8       60.85       54.26      2.76 o 
  -1   7   8        4.62        5.72      1.61 o 
   0   7   8        2.41        1.79      1.64 o 
   1   7   8        3.69        7.49      2.40 o 
   2   7   8       12.71        8.20      2.31 o 
   3   7   8       56.59       53.81      2.92 o 
   4   7   8        2.21        4.38      2.30 o 
 -10   8   8        0.65        1.39      3.38 o 
  -9   8   8        3.30       -3.41      5.98 o 
  -8   8   8       22.67       13.38      1.94 o 
  -7   8   8       56.52       49.64      2.55 o 
  -6   8   8        4.92        2.74      1.80 o 
  -5   8   8        6.62        7.19      2.32 o 
  -4   8   8        0.08       -1.16      1.59 o 
  -3   8   8       18.99       19.47      4.36 o 
  -2   8   8       19.19       14.84      2.74 o 
  -1   8   8        0.34        0.42      1.94 o 
   0   8   8        0.55        0.87      2.41 o 
   1   8   8        0.14        0.03      2.19 o 
   2   8   8        2.50        9.28      2.52 o 
  -7   9   8        3.19        2.69      2.36 o 
  -6   9   8        0.04       -1.08      1.86 o 
  -5   9   8        0.09        0.65      1.85 o 
  -4   9   8        1.08       -0.07      1.94 o 
  -3   9   8        0.15        0.92      2.87 o 
  -2   9   8        3.34        2.59      2.17 o 
  -1   9   8        0.65       -3.26      3.26 o 
   0   9   8        0.70        0.05      3.38 o 
 -15   0   9        0.50       -2.30      5.28 o 
 -13   0   9       14.57        6.78      2.68 o 
 -11   0   9        9.80        8.84      3.27 o 
  -9   0   9       66.07       60.84      3.88 o 
  -7   0   9        5.22        9.22      3.06 o 
  -5   0   9       59.88       58.26      3.91 o 
  -3   0   9      375.49      402.32      7.59 o 
  -1   0   9       20.83       20.12      1.57 o 
   1   0   9      300.89      307.77      9.29 o 
   3   0   9      794.77      826.38     17.01 o 
   5   0   9        0.16       -1.45      3.59 o 
   7   0   9      128.67      151.33      5.95 o 
 -16   1   9        0.00       -1.63      9.70 o 
 -15   1   9        0.07       -0.83      1.92 o 
 -14   1   9        2.54        1.06      1.24 o 
 -13   1   9       24.56       23.17      2.57 o 
 -12   1   9        6.67        7.99      1.43 o 
 -11   1   9       18.72       18.66      1.60 o 
 -10   1   9       10.44       11.24      1.70 o 
  -9   1   9        3.72        1.82      1.46 o 
  -8   1   9        5.31        4.50      2.30 o 
  -7   1   9        2.81        2.64      1.55 o 
  -6   1   9        0.81       -0.42      1.52 o 
  -5   1   9       16.36       18.45      2.19 o 
  -4   1   9      398.60      412.24      5.58 o 
  -3   1   9       84.01       94.47      2.79 o 
  -2   1   9       14.69       15.12      1.34 o 
  -1   1   9       16.74       15.99      1.50 o 
   0   1   9      177.51      178.92      3.34 o 
   1   1   9      355.44      367.03      4.53 o 
   2   1   9       35.75       38.09      3.82 o 
   3   1   9       23.30       19.67      4.02 o 
   4   1   9        0.22        0.63      2.41 o 
   5   1   9       30.54       41.32      7.23 o 
   6   1   9        4.37        3.20      2.27 o 
   7   1   9        4.14        8.11      2.31 o 
 -15   2   9        0.87        3.29      3.11 o 
 -14   2   9        2.85        0.43      1.88 o 
 -13   2   9        2.25        1.65      1.53 o 
 -12   2   9       22.38       17.10      1.24 o 
 -11   2   9       40.47       40.56      1.61 o 
 -10   2   9        7.73        5.01      1.21 o 
  -9   2   9       30.63       29.54      1.82 o 
  -8   2   9       93.13       92.28      2.05 o 
  -7   2   9      348.42      347.27      3.83 o 
  -6   2   9        0.03        0.87      1.16 o 
  -5   2   9        1.38        3.17      1.25 o 
  -4   2   9        0.01       -0.36      0.91 o 
  -3   2   9       42.81       48.90      2.75 o 
  -2   2   9        6.48        6.43      2.67 o 
  -1   2   9       82.02       78.61      2.99 o 
   0   2   9       76.98       72.65      3.02 o 
   1   2   9      148.61      150.06      3.90 o 
   2   2   9      205.74      208.84      4.84 o 
   3   2   9       25.02       29.74      2.20 o 
   4   2   9       61.89       54.92      2.38 o 
   5   2   9        0.13        2.05      2.47 o 
   6   2   9        4.13       10.02      3.19 o 
   7   2   9       16.24       26.69      6.14 o 
 -15   3   9        0.53        1.77      2.97 o 
 -14   3   9        1.68       -0.16      2.11 o 
 -13   3   9        6.95        3.65      2.26 o 
 -12   3   9        9.82        6.09      2.02 o 
 -11   3   9        0.34        2.36      1.33 o 
 -10   3   9       48.39       45.42      2.11 o 
  -9   3   9       97.08       87.22      3.04 o 
  -8   3   9        0.14        3.37      1.69 o 
  -7   3   9       17.73       21.13      2.12 o 
  -6   3   9        0.40       -0.72      1.72 o 
  -5   3   9      206.16      226.57      3.77 o 
  -4   3   9      421.96      446.48      4.83 o 
  -3   3   9       40.60       37.88      2.94 o 
  -2   3   9        1.55       -1.30      2.86 o 
  -1   3   9       28.55       29.78      2.13 o 
   0   3   9      192.65      206.25      4.22 o 
   1   3   9       67.80       75.68      3.81 o 
   2   3   9        0.25        1.60      1.85 o 
   3   3   9       80.35       81.28      2.48 o 
   4   3   9        1.88        1.16      1.71 o 
   5   3   9        8.65       10.40      2.11 o 
   6   3   9        1.46        5.07      2.55 o 
   7   3   9        1.53        2.74      3.06 o 
 -14   4   9       22.35       30.90      3.20 o 
 -13   4   9        0.56        7.61      4.55 o 
 -12   4   9        4.88       10.10      5.09 o 
 -11   4   9        0.03        0.39      0.89 o 
 -10   4   9       36.77       35.38      1.69 o 
  -9   4   9       13.60       12.99      1.82 o 
  -8   4   9       23.47       21.72      1.89 o 
  -7   4   9       47.47       47.89      1.97 o 
  -6   4   9       86.39       78.21      2.27 o 
  -5   4   9       94.08       98.66      2.52 o 
  -4   4   9       23.27       28.44      1.91 o 
  -3   4   9        2.63        2.99      2.22 o 
  -2   4   9       85.44       86.46      3.49 o 
  -1   4   9       50.68       44.48      3.44 o 
   0   4   9       64.68       62.77      3.21 o 
   1   4   9        1.17        3.98      1.79 o 
   2   4   9       31.79       37.60      2.16 o 
   3   4   9       33.11       36.48      2.25 o 
   4   4   9        0.07       -1.03      2.03 o 
   5   4   9        0.48        0.60      1.89 o 
   6   4   9        0.03       -0.95      1.98 o 
 -14   5   9        0.00        2.78      6.45 o 
 -13   5   9        0.35        7.37      3.58 o 
 -12   5   9        9.61        9.72      2.87 o 
 -11   5   9        6.18        5.74      1.20 o 
 -10   5   9       34.24       28.18      1.69 o 
  -9   5   9        0.06       -1.17      1.17 o 
  -8   5   9        0.35        0.48      1.56 o 
  -7   5   9        1.24        0.76      1.54 o 
  -6   5   9       12.97       15.14      2.01 o 
  -5   5   9       60.13       59.91      4.07 o 
  -4   5   9        4.67        4.70      2.14 o 
  -3   5   9       48.67       44.84      3.93 o 
  -2   5   9        7.31        7.30      2.03 o 
  -1   5   9       66.04       73.03      2.96 o 
   0   5   9        4.19        2.03      2.06 o 
   1   5   9       11.76        9.03      1.95 o 
   2   5   9       26.47       37.29      3.58 o 
   3   5   9        5.22        5.25      2.87 o 
   4   5   9        9.74        5.51      2.05 o 
   5   5   9        3.11        2.53      2.25 o 
 -13   6   9        8.14       11.57      6.58 o 
 -12   6   9        5.00        0.40      3.31 o 
 -11   6   9        4.01       12.00      5.55 o 
 -10   6   9        0.22       -0.25      1.08 o 
  -9   6   9       13.02       14.00      1.58 o 
  -8   6   9        3.76        3.51      1.83 o 
  -7   6   9       11.90       10.40      1.81 o 
  -6   6   9       14.72       16.38      1.82 o 
  -5   6   9        2.22        4.97      2.00 o 
  -4   6   9        4.07        2.06      2.27 o 
  -3   6   9        0.00        2.51      2.25 o 
  -2   6   9        1.50       -0.41      1.91 o 
  -1   6   9        9.87        8.18      2.66 o 
   0   6   9        0.53        0.13      1.96 o 
   1   6   9        0.35        2.82      2.03 o 
   2   6   9        4.45        2.13      2.03 o 
   3   6   9        0.34        1.51      2.03 o 
   4   6   9        0.93        2.50      2.12 o 
 -11   7   9        0.49        5.09      3.22 o 
 -10   7   9        0.01       -2.00      3.56 o 
  -9   7   9        0.00        2.07      1.38 o 
  -8   7   9       26.70       32.05      2.61 o 
  -7   7   9        0.20        0.17      2.02 o 
  -6   7   9        0.35       -0.58      1.88 o 
  -5   7   9        3.80        2.35      2.48 o 
  -4   7   9        1.19        0.99      2.06 o 
  -3   7   9        5.96       10.47      2.85 o 
  -2   7   9       14.37       13.26      2.60 o 
  -1   7   9        2.12        1.16      2.65 o 
   0   7   9        1.78        1.83      2.02 o 
   1   7   9        0.62        4.27      2.95 o 
   2   7   9       12.29       11.66      2.32 o 
   3   7   9        2.74        5.47      2.20 o 
  -9   8   9        1.80        2.81      2.42 o 
  -8   8   9       25.87       22.32      3.62 o 
  -7   8   9        0.22        3.35      2.50 o 
  -6   8   9        0.09       -1.34      2.38 o 
  -5   8   9        0.15       -1.55      2.39 o 
  -4   8   9       24.29       21.36      2.53 o 
  -3   8   9        0.08        1.27      1.84 o 
  -2   8   9        2.73        3.57      2.66 o 
  -1   8   9        0.08       -0.54      2.70 o 
   0   8   9        1.13       -2.23      2.23 o 
   1   8   9        0.54        2.24      2.22 o 
  -5   9   9        0.59       -1.70      3.08 o 
  -4   9   9        0.99        1.07      2.91 o 
  -3   9   9        4.92       -0.39      5.17 o 
 -14   0  10        1.91       -0.34      2.08 o 
 -12   0  10        6.17        3.85      1.98 o 
 -10   0  10       17.51       19.24      3.09 o 
  -8   0  10      348.41      378.06      6.61 o 
  -6   0  10       17.59       16.77      2.87 o 
  -4   0  10       83.71       87.03      5.36 o 
  -2   0  10       65.53       55.82      5.29 o 
   0   0  10       11.07       10.77      1.17 o 
   2   0  10      211.97      222.77     12.97 o 
   4   0  10        0.16       -2.59      6.88 o 
   6   0  10       41.66       47.90      9.63 o 
 -15   1  10        2.39        0.67      1.82 o 
 -14   1  10       18.08       13.44      3.15 o 
 -13   1  10        9.85        9.93      1.40 o 
 -12   1  10       25.01       22.82      2.02 o 
 -11   1  10       32.82       31.44      2.62 o 
 -10   1  10        0.06        0.34      1.71 o 
  -9   1  10        9.28        8.90      1.69 o 
  -8   1  10      160.97      161.45      4.59 o 
  -7   1  10       18.65       20.43      2.06 o 
  -6   1  10       33.27       31.37      2.53 o 
  -5   1  10        1.31       -0.53      1.71 o 
  -4   1  10        4.29        3.39      2.38 o 
  -3   1  10       26.73       30.75      2.40 o 
  -2   1  10        0.01        1.15      1.69 o 
  -1   1  10        4.47        7.50      1.95 o 
   0   1  10       20.49       21.40      1.89 o 
   1   1  10       61.03       55.78      2.64 o 
   2   1  10        9.85       12.43      1.44 o 
   3   1  10       27.34       44.37      7.99 o 
   4   1  10       20.47       16.04      3.15 o 
   5   1  10        0.05       -2.35      3.11 o 
   6   1  10        0.03        2.65      2.33 o 
 -15   2  10       13.63        8.00      3.49 o 
 -14   2  10        0.13       -0.58      1.95 o 
 -13   2  10        0.52        2.24      1.91 o 
 -12   2  10       11.81       13.03      2.15 o 
 -11   2  10        3.46        2.15      1.22 o 
 -10   2  10       36.29       39.92      2.56 o 
  -9   2  10        0.28       -0.50      1.27 o 
  -8   2  10       51.58       54.14      2.07 o 
  -7   2  10      619.40      608.22      5.76 o 
  -6   2  10      576.25      567.20      7.08 o 
  -5   2  10      116.63      125.79      4.30 o 
  -4   2  10       31.80       33.07      1.70 o 
  -3   2  10        1.74        0.45      2.19 o 
  -2   2  10      247.41      218.43      3.70 o 
  -1   2  10       86.95       78.17      3.32 o 
   0   2  10       88.33       86.53      3.44 o 
   1   2  10       99.22      102.66      3.02 o 
   2   2  10        0.92        0.62      1.88 o 
   3   2  10        1.62        1.50      1.54 o 
   4   2  10        1.24        4.06      2.99 o 
   5   2  10       22.32       37.05      8.53 o 
   6   2  10        1.51        4.85      2.72 o 
 -15   3  10       23.20       32.11      5.76 o 
 -14   3  10        2.32        4.11      2.42 o 
 -13   3  10       29.49       31.14      2.91 o 
 -12   3  10        6.25        5.37      1.95 o 
 -11   3  10        0.00       -1.22      1.49 o 
 -10   3  10        1.48        2.26      1.58 o 
  -9   3  10        1.17       -0.16      1.78 o 
  -8   3  10       33.59       35.53      2.32 o 
  -7   3  10       50.17       57.03      3.13 o 
  -6   3  10       90.62       93.51      2.31 o 
  -5   3  10       28.27       26.91      2.61 o 
  -4   3  10       71.20       70.26      1.98 o 
  -3   3  10        6.29        6.13      2.88 o 
  -2   3  10       52.48       51.66      3.18 o 
  -1   3  10        0.60       -0.81      1.71 o 
   0   3  10      207.21      193.20      3.55 o 
   1   3  10        6.16        7.02      2.02 o 
   2   3  10        0.09       -0.35      1.46 o 
   3   3  10       36.63       35.72      2.41 o 
   4   3  10        0.47        0.86      1.85 o 
   5   3  10        2.50        8.53      3.61 o 
 -14   4  10        0.02        7.05      8.10 o 
 -13   4  10        0.56       10.38      3.12 o 
 -12   4  10        0.08        1.56      1.52 o 
 -11   4  10        0.21       -1.41      1.41 o 
 -10   4  10       14.29       11.18      1.44 o 
  -9   4  10        0.21        0.26      1.40 o 
  -8   4  10        7.24        5.50      1.90 o 
  -7   4  10       18.20       20.09      3.10 o 
  -6   4  10      134.86      134.96      3.14 o 
  -5   4  10      193.02      196.62      3.58 o 
  -4   4  10       38.42       37.28      2.59 o 
  -3   4  10       16.30       16.99      2.37 o 
  -2   4  10        0.60        0.18      1.68 o 
  -1   4  10      159.33      152.72      3.51 o 
   0   4  10        0.03       -0.34      1.97 o 
   1   4  10       16.88       18.72      2.44 o 
   2   4  10        1.10        3.36      2.15 o 
   3   4  10        0.53        1.23      1.75 o 
   4   4  10        0.11        1.04      1.72 o 
   5   4  10        0.74        0.64      2.06 o 
 -13   5  10        2.90       10.33      3.54 o 
 -12   5  10       16.31        9.31      4.59 o 
 -11   5  10        9.37        8.55      1.93 o 
 -10   5  10        1.18        1.00      1.50 o 
  -9   5  10        0.04        0.25      1.21 o 
  -8   5  10       12.35       12.80      2.04 o 
  -7   5  10       26.92       26.02      2.35 o 
  -6   5  10       22.64       20.96      1.60 o 
  -5   5  10       39.13       44.38      2.97 o 
  -4   5  10        9.36        7.72      2.25 o 
  -3   5  10        2.92        3.80      2.78 o 
  -2   5  10        9.14        8.19      2.22 o 
  -1   5  10        4.39        3.65      2.09 o 
   0   5  10       37.39       31.19      2.36 o 
   1   5  10       16.91       10.75      2.68 o 
   2   5  10        5.97        5.49      2.07 o 
   3   5  10        2.94        5.32      2.28 o 
   4   5  10        5.48        7.00      2.92 o 
 -12   6  10        0.08        1.00      3.30 o 
 -11   6  10        5.29       10.86      4.10 o 
 -10   6  10        1.04        2.65      1.37 o 
  -9   6  10        0.13       -0.81      1.31 o 
  -8   6  10        6.18        4.42      1.95 o 
  -7   6  10        1.23        0.95      1.62 o 
  -6   6  10       14.35       17.00      3.51 o 
  -5   6  10        5.19        7.96      2.24 o 
  -4   6  10        1.14        1.57      2.23 o 
  -3   6  10        6.97        8.54      2.10 o 
  -2   6  10        6.03        6.31      2.20 o 
  -1   6  10        2.69        2.79      2.50 o 
   0   6  10        2.05        2.80      2.12 o 
   1   6  10        0.42        1.54      2.44 o 
   2   6  10        0.96        0.95      2.15 o 
   3   6  10        0.46       -0.12      2.51 o 
 -11   7  10        1.44        2.44      3.05 o 
 -10   7  10        0.05       -1.05      1.55 o 
  -9   7  10       29.86       37.69      2.32 o 
  -8   7  10        1.17        2.63      1.81 o 
  -7   7  10        2.21        1.45      2.21 o 
  -6   7  10        0.52       -0.23      2.32 o 
  -5   7  10        2.77        3.70      2.57 o 
  -4   7  10        2.35        3.63      2.35 o 
  -3   7  10        7.75        7.35      2.44 o 
  -2   7  10        0.76        0.62      1.97 o 
  -1   7  10        0.83        0.39      2.65 o 
   0   7  10        0.00        0.32      2.33 o 
   1   7  10        0.21        2.57      2.76 o 
  -8   8  10        7.21        3.89      2.23 o 
  -7   8  10        0.89       -0.33      2.24 o 
  -6   8  10        0.25        1.77      2.68 o 
  -5   8  10        1.16        3.33      2.59 o 
  -4   8  10        0.52        8.79      2.86 o 
  -3   8  10        4.39        3.74      2.66 o 
  -2   8  10        2.69        5.78      2.62 o 
  -1   8  10        0.08        5.35      2.65 o 
 -15   0  11        3.21       -0.08      2.52 o 
 -13   0  11       46.27       54.72      3.84 o 
 -11   0  11       27.78       31.64      3.30 o 
  -9   0  11      843.99      880.64     12.17 o 
  -7   0  11       35.41       35.94      3.34 o 
  -5   0  11       20.28       18.36      3.85 o 
  -3   0  11       38.26       26.40      4.76 o 
  -1   0  11       29.62       23.78      4.77 o 
   1   0  11        5.84        5.97      4.66 o 
   3   0  11        2.45        4.16      4.50 o 
   5   0  11        6.11        7.63      5.30 o 
 -15   1  11       13.49        9.76      2.67 o 
 -14   1  11        0.00       -1.01      1.85 o 
 -13   1  11        0.04        0.52      1.34 o 
 -12   1  11        4.16        2.63      1.46 o 
 -11   1  11       15.14       11.48      2.29 o 
 -10   1  11       13.22       12.17      1.98 o 
  -9   1  11        1.20        2.86      1.73 o 
  -8   1  11        8.70        8.88      2.22 o 
  -7   1  11        3.61        2.82      2.06 o 
  -6   1  11        4.33        3.14      2.10 o 
  -5   1  11      118.03      115.14      7.05 o 
  -4   1  11        0.76        0.05      2.04 o 
  -3   1  11        1.25        0.42      0.67 o 
  -2   1  11       10.18        8.95      1.42 o 
  -1   1  11        1.84       -0.29      1.09 o 
   0   1  11        8.42        8.17      1.80 o 
   1   1  11       29.81       31.93      4.46 o 
   2   1  11        4.48        6.97      4.10 o 
   3   1  11       12.31       17.14      4.59 o 
   4   1  11        0.12       -0.71      2.94 o 
   5   1  11        2.32        5.66      3.30 o 
 -15   2  11       10.26        9.07      2.50 o 
 -14   2  11        0.14       -1.70      2.40 o 
 -13   2  11        2.78        0.37      1.40 o 
 -12   2  11        2.11        4.03      2.20 o 
 -11   2  11        3.80        3.02      1.45 o 
 -10   2  11       91.61       91.05      2.27 o 
  -9   2  11       31.77       33.37      2.60 o 
  -8   2  11      181.22      187.98      3.20 o 
  -7   2  11       14.91        9.78      1.94 o 
  -6   2  11        5.41        5.92      1.38 o 
  -5   2  11        0.01        0.75      1.90 o 
  -4   2  11      146.60      142.47      4.74 o 
  -3   2  11       89.12       84.90      6.13 o 
  -2   2  11        1.44        1.77      1.59 o 
  -1   2  11        6.01        3.83      2.53 o 
   0   2  11      239.37      243.55      4.20 o 
   1   2  11       22.33       29.49      4.37 o 
   2   2  11       24.90       22.65      2.30 o 
   3   2  11        0.04        2.01      1.54 o 
   4   2  11        4.91        4.35      3.88 o 
   5   2  11       23.36       37.50      3.59 o 
 -14   3  11        1.71        1.34      3.50 o 
 -13   3  11        3.94        5.07      2.48 o 
 -12   3  11        0.86        1.68      1.59 o 
 -11   3  11        2.83        0.64      1.56 o 
 -10   3  11        3.15        2.52      1.68 o 
  -9   3  11        8.39        5.87      2.19 o 
  -8   3  11        3.38        5.59      1.97 o 
  -7   3  11       76.12       77.76      2.74 o 
  -6   3  11       17.70       19.66      2.19 o 
  -5   3  11        0.22        0.77      2.04 o 
  -4   3  11       24.01       21.44      2.91 o 
  -3   3  11       17.84       22.02      3.97 o 
  -2   3  11        0.70        1.09      1.86 o 
  -1   3  11      205.92      213.39      7.53 o 
   0   3  11       18.73       21.90      2.53 o 
   1   3  11        0.35        1.83      2.08 o 
   2   3  11        1.17        0.60      2.12 o 
   3   3  11        8.92        6.53      2.13 o 
   4   3  11       10.69        7.22      2.09 o 
 -14   4  11        0.01       -2.14      3.45 o 
 -13   4  11        1.65        1.77      2.99 o 
 -12   4  11        8.66       11.98      3.23 o 
 -11   4  11       10.30       11.88      2.32 o 
 -10   4  11        4.42        4.94      2.20 o 
  -9   4  11        6.54        4.14      2.06 o 
  -8   4  11       35.76       39.37      3.52 o 
  -7   4  11        0.42       -0.86      1.41 o 
  -6   4  11        0.18        2.06      1.98 o 
  -5   4  11        8.37        6.01      1.55 o 
  -4   4  11        0.76        2.67      2.29 o 
  -3   4  11       16.67       16.78      2.15 o 
  -2   4  11        4.48        4.61      2.07 o 
  -1   4  11       97.68      111.02      4.35 o 
   0   4  11       88.88       92.83      2.87 o 
   1   4  11        0.18        2.55      2.25 o 
   2   4  11        2.84        4.88      1.88 o 
   3   4  11        0.18        4.51      2.21 o 
   4   4  11        0.68       -1.47      2.75 o 
 -13   5  11        1.09        2.13      6.92 o 
 -12   5  11        1.82        2.27      4.72 o 
 -11   5  11       19.74       21.68      2.29 o 
 -10   5  11        0.23       -0.09      1.41 o 
  -9   5  11       12.37       11.99      1.85 o 
  -8   5  11        8.15        5.95      1.53 o 
  -7   5  11       52.43       53.70      2.24 o 
  -6   5  11       20.37       22.68      1.66 o 
  -5   5  11        2.76        3.39      2.17 o 
  -4   5  11        1.09        2.49      2.50 o 
  -3   5  11        0.47        0.82      1.78 o 
  -2   5  11       98.05      112.75      3.54 o 
  -1   5  11       45.18       45.41      2.95 o 
   0   5  11        1.38       -0.94      2.32 o 
   1   5  11        4.33       -0.02      2.20 o 
   2   5  11        0.24       -1.09      2.31 o 
   3   5  11        2.93        4.56      2.11 o 
 -12   6  11        2.71        5.83      4.28 o 
 -11   6  11        5.08        6.02      2.94 o 
 -10   6  11        8.58        7.72      1.71 o 
  -9   6  11        0.01       -1.57      1.75 o 
  -8   6  11        0.11        0.73      1.56 o 
  -7   6  11        0.39       -1.60      1.60 o 
  -6   6  11        5.94       11.19      3.18 o 
  -5   6  11        9.45        6.40      2.80 o 
  -4   6  11        0.10        1.57      2.55 o 
  -3   6  11        3.67        4.27      2.56 o 
  -2   6  11        0.02       -2.35      2.35 o 
  -1   6  11       21.17       27.27      3.30 o 
   0   6  11        0.46        0.94      2.96 o 
   1   6  11        0.84       -0.29      2.13 o 
 -10   7  11        4.41        6.61      1.65 o 
  -9   7  11        5.00        5.81      1.77 o 
  -8   7  11       50.96       47.84      3.38 o 
  -7   7  11        0.39        4.69      2.32 o 
  -6   7  11        0.49        3.56      2.66 o 
  -5   7  11        0.10        3.93      2.97 o 
  -4   7  11        0.24       -2.39      2.39 o 
  -3   7  11       19.30       25.48      4.13 o 
  -2   7  11       14.04       12.61      2.75 o 
  -1   7  11        5.23       10.46      2.66 o 
   0   7  11        0.29       -1.61      3.12 o 
  -6   8  11        6.58        9.78      5.13 o 
  -5   8  11        0.46        0.58      3.94 o 
  -4   8  11        0.34       -1.40      5.56 o 
 -14   0  12        6.24        7.46      2.30 o 
 -12   0  12        1.06        0.00      3.19 o 
 -10   0  12      112.58      109.22      5.89 o 
  -8   0  12     1023.53     1091.96     15.40 o 
  -6   0  12        0.60        2.31      2.88 o 
  -4   0  12      252.99      247.08     12.35 o 
  -2   0  12        7.62        5.69      1.78 o 
   0   0  12       10.80       10.06      5.28 o 
   2   0  12        0.28       -2.74      8.25 o 
   4   0  12       17.03       16.76      5.97 o 
 -15   1  12        1.80        1.45      2.15 o 
 -14   1  12       23.21       24.69      1.84 o 
 -13   1  12        0.85        0.12      1.59 o 
 -12   1  12        5.04        2.26      1.65 o 
 -11   1  12        3.28        4.47      2.01 o 
 -10   1  12       64.85       77.86      3.58 o 
  -9   1  12        0.94       -0.37      2.60 o 
  -8   1  12        0.06       -0.50      2.09 o 
  -7   1  12        8.91        7.65      2.16 o 
  -6   1  12       12.36        8.67      2.71 o 
  -5   1  12       11.01       12.41      2.34 o 
  -4   1  12        0.59        0.27      1.01 o 
  -3   1  12       21.32       17.31      2.18 o 
  -2   1  12       52.19       45.59      2.48 o 
  -1   1  12       33.89       33.61      3.08 o 
   0   1  12       39.48       37.89      3.39 o 
   1   1  12        0.44        0.71      3.96 o 
   2   1  12        1.09        3.94      4.26 o 
   3   1  12        3.82        7.92      4.53 o 
   4   1  12        0.02       -3.49      3.49 o 
 -14   2  12        0.00        1.96      2.04 o 
 -13   2  12        0.10        0.93      1.97 o 
 -12   2  12        8.40        7.43      1.66 o 
 -11   2  12       24.31       28.34      2.54 o 
 -10   2  12       16.90       16.65      1.91 o 
  -9   2  12       17.87       26.79      3.01 o 
  -8   2  12      109.35      111.04      5.12 o 
  -7   2  12      120.03      121.90      5.07 o 
  -6   2  12        5.19        5.83      1.58 o 
  -5   2  12        0.99       -0.22      1.13 o 
  -4   2  12       33.57       25.44      3.46 o 
  -3   2  12        8.76        3.96      2.19 o 
  -2   2  12        2.96        2.42      2.07 o 
  -1   2  12       11.76       12.48      2.47 o 
   0   2  12       23.83       27.84      3.27 o 
   1   2  12        7.23        4.13      2.18 o 
   2   2  12        1.66        0.99      2.10 o 
   3   2  12        0.37        0.99      3.75 o 
 -14   3  12        0.28        5.96      5.15 o 
 -13   3  12        1.43        1.95      1.77 o 
 -12   3  12        2.11        3.55      2.11 o 
 -11   3  12        2.56        1.93      1.75 o 
 -10   3  12        1.19        1.72      1.89 o 
  -9   3  12        3.17        1.92      1.97 o 
  -8   3  12        6.68        2.82      1.58 o 
  -7   3  12        7.75        6.32      1.60 o 
  -6   3  12        7.99        4.15      1.71 o 
  -5   3  12        0.16       -0.09      0.53 o 
  -4   3  12        0.02       -0.40      2.47 o 
  -3   3  12        0.01       -0.50      1.79 o 
  -2   3  12       61.93       52.75      2.59 o 
  -1   3  12       10.58        4.60      1.88 o 
   0   3  12       12.27        9.56      2.46 o 
   1   3  12        2.01       -0.38      1.94 o 
   2   3  12        5.85        3.80      2.34 o 
   3   3  12       14.18       15.73      4.14 o 
 -13   4  12        7.94        9.87      6.70 o 
 -12   4  12        0.55       -0.13      1.57 o 
 -11   4  12        3.78        6.12      1.95 o 
 -10   4  12        0.29        4.44      2.06 o 
  -9   4  12        2.90        3.35      1.75 o 
  -8   4  12       15.77       14.57      3.67 o 
  -7   4  12        1.48       -0.15      1.37 o 
  -6   4  12       10.31       13.67      1.28 o 
  -5   4  12        6.45        6.67      2.84 o 
  -4   4  12        8.59       10.70      2.59 o 
  -3   4  12        0.08        0.82      2.58 o 
  -2   4  12       73.88       86.36      3.04 o 
  -1   4  12       26.87       27.01      2.90 o 
   0   4  12        1.14        0.04      1.73 o 
   1   4  12        0.00        1.06      2.61 o 
   2   4  12       10.35        9.26      2.31 o 
 -12   5  12       10.13        8.10      3.70 o 
 -11   5  12       10.54       15.04      2.40 o 
 -10   5  12        5.84        8.43      1.83 o 
  -9   5  12        0.77        0.94      1.59 o 
  -8   5  12        9.93        6.82      2.09 o 
  -7   5  12        2.03        2.08      1.36 o 
  -6   5  12        2.30        2.80      2.27 o 
  -5   5  12        3.62        1.62      2.84 o 
  -4   5  12        2.08       -0.63      1.96 o 
  -3   5  12       45.08       42.63      2.69 o 
  -2   5  12        7.85        6.96      2.74 o 
  -1   5  12        3.98        5.84      2.46 o 
   0   5  12        4.71        1.83      2.52 o 
   1   5  12        2.03        0.35      2.07 o 
 -11   6  12        1.43       -0.55      1.81 o 
 -10   6  12        1.79       -0.34      1.38 o 
  -9   6  12        2.68       -1.51      1.85 o 
  -8   6  12        3.73        5.12      1.79 o 
  -7   6  12        0.26        1.97      2.42 o 
  -6   6  12        0.00        6.66      3.87 o 
  -5   6  12        9.42       13.57      2.75 o 
  -4   6  12        1.51       -0.54      2.52 o 
  -3   6  12       37.17       40.13      3.15 o 
  -2   6  12       10.88        9.14      2.41 o 
  -1   6  12        9.22       13.28      3.17 o 
   0   6  12        0.40       -1.12      3.52 o 
  -8   7  12        3.73        6.60      2.59 o 
  -7   7  12        0.16        4.58      3.09 o 
  -6   7  12        0.24        5.78      2.74 o 
  -5   7  12        1.99        3.80      3.09 o 
  -4   7  12       20.14       16.90      3.00 o 
  -3   7  12        0.40        2.33      2.63 o 
 -13   0  13        7.84        9.66      3.21 o 
 -11   0  13       11.95       16.10      3.07 o 
  -9   0  13      104.88      122.02      7.85 o 
  -7   0  13        8.22        7.16      4.35 o 
  -5   0  13      173.52      161.81      5.81 o 
  -3   0  13        2.11        2.73      3.38 o 
  -1   0  13       60.17       58.23      6.83 o 
   1   0  13        0.14        8.15      5.53 o 
 -14   1  13        0.00       -1.79      1.79 o 
 -13   1  13        0.42        1.41      2.03 o 
 -12   1  13       15.40       11.74      1.91 o 
 -11   1  13        9.17        8.89      1.81 o 
 -10   1  13        3.09        1.03      1.87 o 
  -9   1  13       67.54       80.12      6.03 o 
  -8   1  13       28.99       27.57      6.41 o 
  -7   1  13       99.01      104.88      3.79 o 
  -6   1  13        6.21        3.29      1.31 o 
  -5   1  13       35.90       31.41      6.74 o 
  -4   1  13       12.67       10.72      1.83 o 
  -3   1  13        6.72        3.33      1.93 o 
  -2   1  13       14.17       12.21      2.69 o 
  -1   1  13        5.16        4.24      3.31 o 
   0   1  13        8.33        5.62      3.83 o 
   1   1  13        0.01       -0.16      3.35 o 
   2   1  13        6.75       12.60      4.31 o 
 -14   2  13        0.16        5.09      2.62 o 
 -13   2  13       13.41       17.95      2.46 o 
 -12   2  13       37.20       52.18      5.61 o 
 -11   2  13       53.27       55.58      5.49 o 
 -10   2  13       91.17      101.84      3.49 o 
  -9   2  13       11.26       10.26      2.00 o 
  -8   2  13        0.09       -0.72      1.64 o 
  -7   2  13        2.55        3.16      1.89 o 
  -6   2  13       12.16       10.38      1.18 o 
  -5   2  13        7.70        3.35      2.61 o 
  -4   2  13        2.28        3.57      2.09 o 
  -3   2  13        0.01       -0.65      2.06 o 
  -2   2  13        0.99        2.29      1.65 o 
  -1   2  13        1.49        1.12      2.28 o 
   0   2  13        2.14        2.94      3.25 o 
   1   2  13        3.20        5.59      4.94 o 
   2   2  13        1.98        2.86      3.70 o 
 -13   3  13       12.82       12.07      2.34 o 
 -12   3  13        0.03        2.39      2.08 o 
 -11   3  13        2.32        1.86      2.52 o 
 -10   3  13        5.95        7.86      2.31 o 
  -9   3  13        0.77        2.78      1.67 o 
  -8   3  13       18.62       18.98      2.99 o 
  -7   3  13        1.23        3.99      1.28 o 
  -6   3  13        2.42        1.01      1.55 o 
  -5   3  13        2.32       -0.15      3.01 o 
  -4   3  13        0.20        0.95      1.86 o 
  -3   3  13        2.44        3.50      3.13 o 
  -2   3  13        1.66        0.80      1.89 o 
  -1   3  13        0.00       -0.82      1.94 o 
   0   3  13        0.12       -1.59      2.25 o 
   1   3  13        2.34        2.82      1.79 o 
 -13   4  13        5.01       -0.70      4.73 o 
 -12   4  13       43.40       50.71      4.63 o 
 -11   4  13        1.39        1.81      2.14 o 
 -10   4  13        1.28       -0.32      2.33 o 
  -9   4  13        4.15        2.33      2.68 o 
  -8   4  13        5.41        6.98      2.39 o 
  -7   4  13        4.10        4.72      1.80 o 
  -6   4  13        0.66        1.72      3.03 o 
  -5   4  13        0.63        2.46      3.14 o 
  -4   4  13       19.74       28.22      3.37 o 
  -3   4  13       20.92       23.59      2.77 o 
  -2   4  13       21.44       20.09      2.49 o 
  -1   4  13       24.49       29.42      5.60 o 
   0   4  13        1.81       -1.04      2.49 o 
 -11   5  13       16.57       13.47      1.89 o 
 -10   5  13       15.27       16.96      2.60 o 
  -9   5  13        3.80        2.75      2.09 o 
  -8   5  13        4.08        3.37      1.87 o 
  -7   5  13       13.11        8.94      3.49 o 
  -6   5  13        1.08        4.97      2.84 o 
  -5   5  13        7.39        9.75      3.02 o 
  -4   5  13        5.54        2.71      2.09 o 
  -3   5  13        3.47        4.41      3.05 o 
  -2   5  13       27.59       30.21      2.91 o 
  -1   5  13        4.18        8.34      2.52 o 
  -9   6  13        5.29        9.63      2.83 o 
  -8   6  13        7.88       12.97      2.68 o 
  -7   6  13        1.18        6.15      4.14 o 
  -6   6  13        0.14        1.37      2.70 o 
  -5   6  13        0.62        0.65      2.39 o 
  -4   6  13        0.04        4.18      3.05 o 
  -3   6  13       27.17       24.02      2.95 o 
 -12   0  14        8.00        4.92      2.97 o 
 -10   0  14       45.40       39.56      4.00 o 
  -8   0  14       44.26       35.54      9.39 o 
  -6   0  14        3.55        2.57      3.38 o 
  -4   0  14       25.54       19.72      5.01 o 
  -2   0  14        0.03       -5.74      5.74 o 
   0   0  14        6.80        6.65     10.58 o 
 -13   1  14        0.03        1.85      2.02 o 
 -12   1  14        0.01        0.69      1.80 o 
 -11   1  14        6.65        7.37      2.01 o 
 -10   1  14        0.73        0.08      2.04 o 
  -9   1  14        1.87        2.37      1.71 o 
  -8   1  14       13.74       12.35      2.14 o 
  -7   1  14        1.00       -0.08      1.66 o 
  -6   1  14        0.04       -1.28      1.28 o 
  -5   1  14        4.01        4.67      3.49 o 
  -4   1  14       58.40       50.91      4.85 o 
  -3   1  14        1.00        0.01      3.25 o 
  -2   1  14        1.97        3.97      3.13 o 
  -1   1  14        9.42        8.64      4.36 o 
   0   1  14        4.15        5.71      5.32 o 
 -13   2  14        0.13        1.06      2.44 o 
 -12   2  14        7.39        7.82      2.22 o 
 -11   2  14       56.73       60.56      3.05 o 
 -10   2  14       28.84       30.42      2.36 o 
  -9   2  14       65.96       67.92      2.97 o 
  -8   2  14        0.03        0.38      1.46 o 
  -7   2  14        6.51        7.90      2.02 o 
  -6   2  14       11.21        9.28      3.53 o 
  -5   2  14       29.40       24.34      5.12 o 
  -4   2  14        0.02        0.33      1.68 o 
  -3   2  14        2.57        1.05      1.74 o 
  -2   2  14        1.35        2.41      3.07 o 
  -1   2  14        0.40        3.22      3.19 o 
   0   2  14        4.96        6.75      3.47 o 
 -12   3  14       22.02       31.63      9.49 o 
 -11   3  14        6.41        5.89      2.18 o 
 -10   3  14        0.21       -0.45      1.72 o 
  -9   3  14        0.30       -1.69      2.33 o 
  -8   3  14        2.73        1.18      2.65 o 
  -7   3  14        1.03        0.67      2.78 o 
  -6   3  14        5.76        6.44      3.66 o 
  -5   3  14        8.69        4.86      3.85 o 
  -4   3  14        0.05       -1.99      2.00 o 
  -3   3  14        2.93        1.82      2.75 o 
  -2   3  14        7.02        4.27      2.43 o 
  -1   3  14        3.95        2.15      2.82 o 
 -11   4  14        1.95        3.30      2.86 o 
 -10   4  14        2.82        3.05      1.92 o 
  -9   4  14        2.57        4.81      1.82 o 
  -8   4  14        2.12        7.82      3.99 o 
  -7   4  14        2.36        4.55      3.10 o 
  -6   4  14        3.71        5.66      3.66 o 
  -5   4  14        0.21       -2.25      2.25 o 
  -4   4  14        0.01        1.62      2.11 o 
  -3   4  14        0.04        1.42      2.16 o 
  -2   4  14       16.80       12.86      2.76 o 
 -10   5  14        0.01       -2.48      2.48 o 
  -9   5  14        0.35        1.16      2.60 o 
  -8   5  14        0.14       -2.70      2.81 o 
  -7   5  14        1.87        3.83      3.53 o 
  -6   5  14        3.90        4.74      2.76 o 
  -5   5  14        0.11       -0.87      2.35 o 
  -4   5  14        3.15        4.29      2.23 o 
  -3   5  14        0.35        2.64      5.79 o 
 -11   0  15        8.92        6.64      3.48 o 
  -9   0  15        0.71        3.25      3.38 o 
  -7   0  15        0.13       -3.75      3.75 o 
  -5   0  15        3.41        4.72      3.98 o 
  -3   0  15        4.89        7.68     10.94 o 
 -12   1  15        1.89        3.88      2.52 o 
 -11   1  15       13.61       10.84      2.35 o 
 -10   1  15        0.12        2.06      2.06 o 
  -9   1  15        0.84        0.75      2.27 o 
  -8   1  15        6.64        5.48      1.62 o 
  -7   1  15        0.03        0.92      2.44 o 
  -6   1  15       20.06       21.24      4.98 o 
  -5   1  15        4.33        1.44      3.10 o 
  -4   1  15        0.19       -3.80      3.85 o 
  -3   1  15        3.51        6.27      4.62 o 
  -2   1  15        0.33        0.01      3.81 o 
 -12   2  15       15.94       14.66      3.05 o 
 -11   2  15       10.19       17.14      4.89 o 
 -10   2  15        2.99        0.67      2.27 o 
  -9   2  15        0.42        3.44      1.86 o 
  -8   2  15        9.12       11.10      3.71 o 
  -7   2  15       13.82        7.29      3.35 o 
  -6   2  15       20.86       15.79      4.16 o 
  -5   2  15        6.89        5.38      2.69 o 
  -4   2  15        5.53       -0.74      3.16 o 
  -3   2  15        5.48        4.74      4.00 o 
  -2   2  15        2.05        2.17      3.90 o 
 -11   3  15        0.35        0.62      2.02 o 
 -10   3  15        0.19        1.28      2.01 o 
  -9   3  15        5.45        3.12      3.65 o 
  -8   3  15       10.94       16.78      3.99 o 
  -7   3  15       25.14       25.69      5.67 o 
  -6   3  15        1.40       -1.21      3.17 o 
  -5   3  15        4.37        4.16      3.24 o 
  -4   3  15        0.07        1.53      2.13 o 
  -3   3  15        0.16       -3.48      4.10 o 
  -9   4  15       12.37       17.22      3.66 o 
  -8   4  15        3.35        1.53      3.39 o 
  -7   4  15        3.13       -1.85      4.67 o 
  -6   4  15        0.40       -1.28      3.25 o 
  -5   4  15        0.09        0.90      2.46 o 
 -10   0  16        4.48        7.23      3.92 o 
  -8   0  16        2.96        4.40      5.13 o 
  -6   0  16        6.37        8.42      4.41 o 
 -10   1  16        8.06        7.67      1.94 o 
  -9   1  16        1.16        2.12      2.90 o 
  -8   1  16        2.85        0.71      4.00 o 
  -7   1  16        3.76        1.77      3.27 o 
  -6   1  16        2.26        2.15      3.39 o 
  -5   1  16        1.56        0.38      3.79 o 
  -9   2  16        1.22       -2.22      5.19 o 
  -8   2  16        0.04        1.03      4.27 o 
  -7   2  16        0.25       -2.95      3.92 o 
  -6   2  16        5.10        0.26      4.19 o 
                                                 
